# Supplementary material for: Taxonomical insights and ecology of sandfly (Diptera, Psychodidae) species in six provinces of Northern Vietnam
Source: Parasite. 2021 Dec 17;28:85. doi: 10.1051/parasite/2021080 (PMC8686828; doi:10.1051/parasite/2021080)
Supplement: Supplementary file 1 — Table S1. Total data collection. [file parasite-28-85-s1.xlsx]

## Sheet: Feuil1
Collection Date	Provinces	District	Hamlet/Zone/Commune	Station	Rural/Urban area	Coordinates (Lat)	Coordinates (Long)	Code	genus	subgenus	species	Sexe	ST/CDC	Place description	CDC environment for paper 2	Animal species	Human presence
2016-05-30	Quang Ninh	Hạ Long	Zone 2A, Hà Phong	1	Urban	20°58.234'	107°09.747'	M1.1.1	Sergentomyia	NA	sp.	M	CDC 3	Private house at the edge of the town, neighborhood, rocks, forest	dog shed	dogs and chickens	yes
2016-05-30	Quang Ninh	Hạ Long	Zone 2A, Hà Phong	2	Urban	20°58.050'	107°09.826'	M1.2.1	Sergentomyia	Neophlebotomus	sylvatica	M	CDC 2	Touristic place with house, animals and caves. Located at the edge of the town on the slope of a rocky peack	cave	chickens, birds and dogs	yes
2016-05-30	Quang Ninh	Hạ Long	Zone 2A, Hà Phong	2	Urban	20°58.050'	107°09.826'	M1.2.2	Sergentomyia	Neophlebotomus	sylvatica	M	CDC 2	Touristic place with house, animals and caves. Located at the edge of the town on the slope of a rocky peack	cave	chickens, birds and dogs	yes
2016-05-30	Quang Ninh	Hạ Long	Zone 2A, Hà Phong	2	Urban	20°58.050'	107°09.826'	M1.2.3	Sergentomyia	Neophlebotomus	sylvatica	M	CDC 2	Touristic place with house, animals and caves. Located at the edge of the town on the slope of a rocky peack	cave	chickens, birds and dogs	yes
2016-05-30	Quang Ninh	Hạ Long	Zone 2A, Hà Phong	2	Urban	20°58.050'	107°09.826'	M1.2.4	Sergentomyia	Neophlebotomus	sylvatica	M	CDC 2	Touristic place with house, animals and caves. Located at the edge of the town on the slope of a rocky peack	cave	chickens, birds and dogs	yes
2016-05-30	Quang Ninh	Hạ Long	Zone 2A, Hà Phong	2	Urban	20°58.050'	107°09.826'	M1.2.5	Sergentomyia	Parrotomyia	barraudi group	F	CDC 2	Touristic place with house, animals and caves. Located at the edge of the town on the slope of a rocky peack	cave	chickens, birds and dogs	yes
2016-05-30	Quang Ninh	Hạ Long	Zone 2A, Hà Phong	2	Urban	20°58.050'	107°09.826'	M1.2.6	Sergentomyia	Neophlebotomus	sylvatica	M	CDC 2	Touristic place with house, animals and caves. Located at the edge of the town on the slope of a rocky peack	cave	chickens, birds and dogs	yes
2016-05-30	Quang Ninh	Hạ Long	Zone 2A, Hà Phong	2	Urban	20°58.050'	107°09.826'	M1.2.7	Sergentomyia	Neophlebotomus	sylvatica	M	CDC 2	Touristic place with house, animals and caves. Located at the edge of the town on the slope of a rocky peack	cave	chickens, birds and dogs	yes
2016-05-30	Quang Ninh	Hạ Long	Zone 2A, Hà Phong	2	Urban	20°58.050'	107°09.826'	M1.2.8	Sergentomyia	Neophlebotomus	sylvatica	M	CDC 2	Touristic place with house, animals and caves. Located at the edge of the town on the slope of a rocky peack	cave	chickens, birds and dogs	yes
2016-05-30	Quang Ninh	Hạ Long	Zone 2A, Hà Phong	2	Urban	20°58.050'	107°09.826'	M1.2.9	Sergentomyia	Neophlebotomus	sylvatica	M	CDC 2	Touristic place with house, animals and caves. Located at the edge of the town on the slope of a rocky peack	cave	chickens, birds and dogs	yes
2016-05-30	Quang Ninh	Hạ Long	Zone 2A, Hà Phong	2	Urban	20°58.050'	107°09.826'	M1.2.10	Sergentomyia	Neophlebotomus	sylvatica	F	CDC 2	Touristic place with house, animals and caves. Located at the edge of the town on the slope of a rocky peack	cave	chickens, birds and dogs	yes
2016-05-30	Quang Ninh	Hạ Long	Zone 2A, Hà Phong	2	Urban	20°58.050'	107°09.826'	M1.2.11	Sergentomyia	Neophlebotomus	sylvatica	M	CDC 2	Touristic place with house, animals and caves. Located at the edge of the town on the slope of a rocky peack	cave	chickens, birds and dogs	yes
2016-05-30	Quang Ninh	Hạ Long	Zone 2A, Hà Phong	2	Urban	20°58.050'	107°09.826'	M1.2.12	Sergentomyia	Neophlebotomus	sylvatica	M	CDC 2	Touristic place with house, animals and caves. Located at the edge of the town on the slope of a rocky peack	cave	chickens, birds and dogs	yes
2016-05-30	Quang Ninh	Hạ Long	Zone 2A, Hà Phong	2	Urban	20°58.050'	107°09.826'	M1.2.13	Sergentomyia	Parrotomyia	barraudi group	F	CDC 2	Touristic place with house, animals and caves. Located at the edge of the town on the slope of a rocky peack	cave	chickens, birds and dogs	yes
2016-05-30	Quang Ninh	Hạ Long	Zone 2A, Hà Phong	2	Urban	20°58.050'	107°09.826'	M1.2.14	Sergentomyia	NA	sp.	M	CDC 2	Touristic place with house, animals and caves. Located at the edge of the town on the slope of a rocky peack	cave	chickens, birds and dogs	yes
2016-05-30	Quang Ninh	Hạ Long	Zone 2A, Hà Phong	2	Urban	20°58.050'	107°09.826'	M1.2.15	Sergentomyia	Neophlebotomus	sylvatica	M	CDC 2	Touristic place with house, animals and caves. Located at the edge of the town on the slope of a rocky peack	cave	chickens, birds and dogs	yes
2016-05-30	Quang Ninh	Hạ Long	Zone 2A, Hà Phong	2	Urban	20°58.050'	107°09.826'	M1.2.16	NA	NA	NA	M	CDC 2	Touristic place with house, animals and caves. Located at the edge of the town on the slope of a rocky peack	cave	chickens, birds and dogs	yes
2016-05-30	Quang Ninh	Hạ Long	Zone 2A, Hà Phong	2	Urban	20°58.050'	107°09.826'	M1.2.17	Sergentomyia	NA	sp.	?	CDC 2	Touristic place with house, animals and caves. Located at the edge of the town on the slope of a rocky peack	cave	chickens, birds and dogs	yes
2016-05-30	Quang Ninh	Hạ Long	Zone 2A, Hà Phong	2	Urban	20°58.050'	107°09.826'	M1.2.18	Sergentomyia	Neophlebotomus	sylvatica	M	CDC 2	Touristic place with house, animals and caves. Located at the edge of the town on the slope of a rocky peack	cave	chickens, birds and dogs	yes
2016-05-30	Quang Ninh	Hạ Long	Zone 2A, Hà Phong	2	Urban	20°58.050'	107°09.826'	M1.2.19	Sergentomyia	Parrotomyia	barraudi group	F	CDC 2	Touristic place with house, animals and caves. Located at the edge of the town on the slope of a rocky peack	cave	chickens, birds and dogs	yes
2016-05-30	Quang Ninh	Hạ Long	Zone 2A, Hà Phong	2	Urban	20°58.050'	107°09.826'	M1.2.20	Sergentomyia	NA	sp.	M	CDC 2	Touristic place with house, animals and caves. Located at the edge of the town on the slope of a rocky peack	cave	chickens, birds and dogs	yes
2016-05-30	Quang Ninh	Hạ Long	Zone 2A, Hà Phong	2	Urban	20°58.050'	107°09.826'	M1.2.21	Sergentomyia	Neophlebotomus	sylvatica	M	CDC 2	Touristic place with house, animals and caves. Located at the edge of the town on the slope of a rocky peack	cave	chickens, birds and dogs	yes
2016-05-30	Quang Ninh	Hạ Long	Zone 2A, Hà Phong	2	Urban	20°58.050'	107°09.826'	M1.2.22	Phlebotomus	Larroussius	betisi	M	CDC 2	Touristic place with house, animals and caves. Located at the edge of the town on the slope of a rocky peack	cave	chickens, birds and dogs	yes
2016-05-30	Quang Ninh	Hạ Long	Zone 2A, Hà Phong	2	Urban	20°58.050'	107°09.826'	M1.2.23a	Sergentomyia	Parrotomyia	barraudi group	F	CDC 2	Touristic place with house, animals and caves. Located at the edge of the town on the slope of a rocky peack	cave	chickens, birds and dogs	yes
2016-05-30	Quang Ninh	Hạ Long	Zone 2A, Hà Phong	2	Urban	20°58.050'	107°09.826'	M1.2.23b	Sergentomyia	Neophlebotomus	sylvatica	F	CDC 2	Touristic place with house, animals and caves. Located at the edge of the town on the slope of a rocky peack	cave	chickens, birds and dogs	yes
2016-05-30	Quang Ninh	Hạ Long	Zone 2A, Hà Phong	2	Urban	20°58.050'	107°09.826'	M1.2.24	Sergentomyia	Neophlebotomus	sylvatica	M	CDC 2	Touristic place with house, animals and caves. Located at the edge of the town on the slope of a rocky peack	cave	chickens, birds and dogs	yes
2016-05-30	Quang Ninh	Hạ Long	Zone 2A, Hà Phong	2	Urban	20°58.050'	107°09.826'	M1.2.25	Sergentomyia	Neophlebotomus	sylvatica	M	CDC 2	Touristic place with house, animals and caves. Located at the edge of the town on the slope of a rocky peack	cave	chickens, birds and dogs	yes
2016-05-30	Quang Ninh	Hạ Long	Zone 2A, Hà Phong	2	Urban	20°58.050'	107°09.826'	M1.2.26	Sergentomyia	Neophlebotomus	sylvatica	M	CDC 2	Touristic place with house, animals and caves. Located at the edge of the town on the slope of a rocky peack	cave	chickens, birds and dogs	yes
2016-05-30	Quang Ninh	Hạ Long	Zone 2A, Hà Phong	2	Urban	20°58.050'	107°09.826'	M1.2.27	NA	NA	NA	F	CDC 2	Touristic place with house, animals and caves. Located at the edge of the town on the slope of a rocky peack	cave	chickens, birds and dogs	yes
2016-05-30	Quang Ninh	Hạ Long	Zone 2A, Hà Phong	2	Urban	20°58.050'	107°09.826'	M1.2.28	Sergentomyia	NA	sp.	M	CDC 2	Touristic place with house, animals and caves. Located at the edge of the town on the slope of a rocky peack	cave	chickens, birds and dogs	yes
2016-05-30	Quang Ninh	Hạ Long	Zone 2A, Hà Phong	2	Urban	20°58.050'	107°09.826'	M1.2.29	Sergentomyia	Neophlebotomus	sylvatica	M	CDC 2	Touristic place with house, animals and caves. Located at the edge of the town on the slope of a rocky peack	cave	chickens, birds and dogs	yes
2016-05-30	Quang Ninh	Hạ Long	Zone 2A, Hà Phong	2	Urban	20°58.050'	107°09.826'	M1.2.30	Sergentomyia	NA	sp.	M	CDC 2	Touristic place with house, animals and caves. Located at the edge of the town on the slope of a rocky peack	cave	chickens, birds and dogs	yes
2016-05-30	Quang Ninh	Hạ Long	Zone 2A, Hà Phong	2	Urban	20°58.050'	107°09.826'	M1.2.31	Sergentomyia	Parrotomyia	barraudi group	F	CDC 2	Touristic place with house, animals and caves. Located at the edge of the town on the slope of a rocky peack	cave	chickens, birds and dogs	yes
2016-05-30	Quang Ninh	Hạ Long	Zone 2A, Hà Phong	2	Urban	20°58.050'	107°09.826'	M1.2.32	Sergentomyia	Neophlebotomus	sylvatica	M	CDC 2	Touristic place with house, animals and caves. Located at the edge of the town on the slope of a rocky peack	cave	chickens, birds and dogs	yes
2016-05-30	Quang Ninh	Hạ Long	Zone 2A, Hà Phong	2	Urban	20°58.050'	107°09.826'	M1.2.33	Sergentomyia	Neophlebotomus	sylvatica	M	CDC 2	Touristic place with house, animals and caves. Located at the edge of the town on the slope of a rocky peack	cave	chickens, birds and dogs	yes
2016-05-30	Quang Ninh	Hạ Long	Zone 2A, Hà Phong	2	Urban	20°58.050'	107°09.826'	M1.2.34	Sergentomyia	NA	sp.	M	CDC 2	Touristic place with house, animals and caves. Located at the edge of the town on the slope of a rocky peack	cave	chickens, birds and dogs	yes
2016-05-30	Quang Ninh	Hạ Long	Zone 2A, Hà Phong	2	Urban	20°58.050'	107°09.826'	M1.2.35	Sergentomyia	Neophlebotomus	sylvatica	M	CDC 2	Touristic place with house, animals and caves. Located at the edge of the town on the slope of a rocky peack	cave	chickens, birds and dogs	yes
2016-05-30	Quang Ninh	Hạ Long	Zone 2A, Hà Phong	2	Urban	20°58.050'	107°09.826'	M1.2.36	Sergentomyia	Neophlebotomus	sylvatica	F	CDC 2	Touristic place with house, animals and caves. Located at the edge of the town on the slope of a rocky peack	cave	chickens, birds and dogs	yes
2016-05-30	Quang Ninh	Hạ Long	Zone 2A, Hà Phong	2	Urban	20°58.050'	107°09.826'	M1.2.37	Sergentomyia	Neophlebotomus	sylvatica	M	CDC 2	Touristic place with house, animals and caves. Located at the edge of the town on the slope of a rocky peack	cave	chickens, birds and dogs	yes
2016-05-30	Quang Ninh	Hạ Long	Zone 2A, Hà Phong	2	Urban	20°58.050'	107°09.826'	M1.2.38	Sergentomyia	NA	sp.	M	CDC 2	Touristic place with house, animals and caves. Located at the edge of the town on the slope of a rocky peack	cave	chickens, birds and dogs	yes
2016-05-30	Quang Ninh	Hạ Long	Zone 2A, Hà Phong	2	Urban	20°58.050'	107°09.826'	M1.2.39	Sergentomyia	Neophlebotomus	sylvatica	M	CDC 2	Touristic place with house, animals and caves. Located at the edge of the town on the slope of a rocky peack	cave	chickens, birds and dogs	yes
2016-05-30	Quang Ninh	Hạ Long	Zone 2A, Hà Phong	2	Urban	20°58.050'	107°09.826'	M1.2.40	Sergentomyia	Neophlebotomus	sylvatica	M	CDC 2	Touristic place with house, animals and caves. Located at the edge of the town on the slope of a rocky peack	cave	chickens, birds and dogs	yes
2016-05-30	Quang Ninh	Hạ Long	Zone 2A, Hà Phong	2	Urban	20°58.050'	107°09.826'	M1.2.41	Phlebotomus	Euphlebotomus	sp.	F	CDC 2	Touristic place with house, animals and caves. Located at the edge of the town on the slope of a rocky peack	cave	chickens, birds and dogs	yes
2016-05-30	Quang Ninh	Hạ Long	Zone 2A, Hà Phong	2	Urban	20°58.050'	107°09.826'	M1.2.42	Sergentomyia	Neophlebotomus	sylvatica	M	CDC 2	Touristic place with house, animals and caves. Located at the edge of the town on the slope of a rocky peack	cave	chickens, birds and dogs	yes
2016-05-30	Quang Ninh	Hạ Long	Zone 2A, Hà Phong	2	Urban	20°58.050'	107°09.826'	M1.2.43	Sergentomyia	NA	sp.	M	CDC 2	Touristic place with house, animals and caves. Located at the edge of the town on the slope of a rocky peack	cave	chickens, birds and dogs	yes
2016-05-30	Quang Ninh	Hạ Long	Zone 2A, Hà Phong	2	Urban	20°58.050'	107°09.826'	M1.2.44	Sergentomyia	Parrotomyia	barraudi group	F	CDC 2	Touristic place with house, animals and caves. Located at the edge of the town on the slope of a rocky peack	cave	chickens, birds and dogs	yes
2016-05-30	Quang Ninh	Hạ Long	Zone 2A, Hà Phong	2	Urban	20°58.050'	107°09.826'	M1.2.45	Sergentomyia	NA	sp.	M	CDC 2	Touristic place with house, animals and caves. Located at the edge of the town on the slope of a rocky peack	cave	chickens, birds and dogs	yes
2016-05-30	Quang Ninh	Hạ Long	Zone 2A, Hà Phong	2	Urban	20°58.050'	107°09.826'	M1.2.46	Sergentomyia	Neophlebotomus	sylvatica	M	CDC 2	Touristic place with house, animals and caves. Located at the edge of the town on the slope of a rocky peack	cave	chickens, birds and dogs	yes
2016-05-30	Quang Ninh	Hạ Long	Zone 2A, Hà Phong	2	Urban	20°58.050'	107°09.826'	M1.2.47	Sergentomyia	NA	sp.	M	CDC 1	Touristic place with house, animals and caves. Located at the edge of the town on the slope of a rocky peack	cave	chickens, birds and dogs	yes
2016-05-30	Quang Ninh	Hạ Long	Zone 2A, Hà Phong	2	Urban	20°58.050'	107°09.826'	M1.2.48	Sergentomyia	Neophlebotomus	sylvatica	F	CDC 1	Touristic place with house, animals and caves. Located at the edge of the town on the slope of a rocky peack	cave	chickens, birds and dogs	yes
2016-05-30	Quang Ninh	Hạ Long	Zone 2A, Hà Phong	2	Urban	20°58.050'	107°09.826'	M1.2.49	Sergentomyia	Parrotomyia	barraudi group	F	CDC 1	Touristic place with house, animals and caves. Located at the edge of the town on the slope of a rocky peack	cave	chickens, birds and dogs	yes
2016-05-30	Quang Ninh	Hạ Long	Zone 2A, Hà Phong	2	Urban	20°58.050'	107°09.826'	M1.2.50	Sergentomyia	Neophlebotomus	sylvatica	F	CDC 1	Touristic place with house, animals and caves. Located at the edge of the town on the slope of a rocky peack	cave	chickens, birds and dogs	yes
2016-05-30	Quang Ninh	Hạ Long	Zone 2A, Hà Phong	2	Urban	20°58.050'	107°09.826'	M1.2.51	Sergentomyia	Parrotomyia	barraudi group	F	CDC 1	Touristic place with house, animals and caves. Located at the edge of the town on the slope of a rocky peack	cave	chickens, birds and dogs	yes
2016-05-30	Quang Ninh	Hạ Long	Zone 2A, Hà Phong	2	Urban	20°58.050'	107°09.826'	M1.2.52	Sergentomyia	Neophlebotomus	sylvatica	M	CDC 1	Touristic place with house, animals and caves. Located at the edge of the town on the slope of a rocky peack	cave	chickens, birds and dogs	yes
2016-05-30	Quang Ninh	Hạ Long	Zone 2A, Hà Phong	2	Urban	20°58.050'	107°09.826'	M1.2.53	Sergentomyia	Neophlebotomus	sylvatica	F	CDC 3	Touristic place with house, animals and caves. Located at the edge of the town on the slope of a rocky peack	Chicken/bird/duck shed	chickens, birds and dogs	yes
2016-05-30	Quang Ninh	Hạ Long	Zone 2A, Hà Phong	2	Urban	20°58.050'	107°09.826'	M1.2.54	Sergentomyia	Neophlebotomus	sylvatica	M	CDC 3	Touristic place with house, animals and caves. Located at the edge of the town on the slope of a rocky peack	Chicken/bird/duck shed	chickens, birds and dogs	yes
2016-05-30	Quang Ninh	Hạ Long	Zone 2A, Hà Phong	2	Urban	20°58.050'	107°09.826'	M1.2.55	Sergentomyia	Neophlebotomus	sylvatica	F	CDC 3	Touristic place with house, animals and caves. Located at the edge of the town on the slope of a rocky peack	Chicken/bird/duck shed	chickens, birds and dogs	yes
2016-05-30	Quang Ninh	Hạ Long	Zone 2A, Hà Phong	2	Urban	20°58.050'	107°09.826'	M1.2.56	Sergentomyia	Neophlebotomus	sylvatica	F	CDC 3	Touristic place with house, animals and caves. Located at the edge of the town on the slope of a rocky peack	Chicken/bird/duck shed	chickens, birds and dogs	yes
2016-05-30	Quang Ninh	Hạ Long	Zone 2A, Hà Phong	2	Urban	20°58.050'	107°09.826'	M1.2.57	Sergentomyia	NA	sp.	M	CDC 4	Touristic place with house, animals and caves. Located at the edge of the town on the slope of a rocky peack	cave	chickens, birds and dogs	yes
2016-05-30	Quang Ninh	Hạ Long	Zone 2A, Hà Phong	2	Urban	20°58.050'	107°09.826'	M1.2.58	Sergentomyia	Neophlebotomus	sylvatica	M	CDC 4	Touristic place with house, animals and caves. Located at the edge of the town on the slope of a rocky peack	cave	chickens, birds and dogs	yes
2016-05-30	Quang Ninh	Hạ Long	Zone 2A, Hà Phong	2	Urban	20°58.050'	107°09.826'	M1.2.59	Sergentomyia	Parrotomyia	barraudi group	F	CDC 4	Touristic place with house, animals and caves. Located at the edge of the town on the slope of a rocky peack	cave	chickens, birds and dogs	yes
2016-05-30	Quang Ninh	Hạ Long	Zone 2A, Hà Phong	2	Urban	20°58.050'	107°09.826'	M1.2.60b	NA	NA	NA	?	CDC 4	Touristic place with house, animals and caves. Located at the edge of the town on the slope of a rocky peack	cave	chickens, birds and dogs	yes
2016-05-30	Quang Ninh	Hạ Long	Zone 2A, Hà Phong	2	Urban	20°58.050'	107°09.826'	M1.2.60a	Chinius	NA	junlianensis	F	CDC 4	Touristic place with house, animals and caves. Located at the edge of the town on the slope of a rocky peack	cave	chickens, birds and dogs	yes
2016-05-30	Quang Ninh	Hạ Long	Zone 2A, Hà Phong	2	Urban	20°58.050'	107°09.826'	M1.2.61	Sergentomyia	Neophlebotomus	sylvatica	F	CDC 4	Touristic place with house, animals and caves. Located at the edge of the town on the slope of a rocky peack	cave	chickens, birds and dogs	yes
2016-05-30	Quang Ninh	Hạ Long	Zone 2A, Hà Phong	2	Urban	20°58.050'	107°09.826'	M1.2.62	Sergentomyia	Neophlebotomus	sylvatica	F	CDC 5	Touristic place with house, animals and caves. Located at the edge of the town on the slope of a rocky peack	Chicken/bird/duck shed	chickens, birds and dogs	yes
2016-05-30	Quang Ninh	Hạ Long	Zone 2A, Hà Phong	2	Urban	20°58.050'	107°09.826'	M1.2.63	Sergentomyia	NA	sp.	M	CDC 5	Touristic place with house, animals and caves. Located at the edge of the town on the slope of a rocky peack	Chicken/bird/duck shed	chickens, birds and dogs	yes
2016-05-30	Quang Ninh	Hạ Long	Zone 2A, Hà Phong	2	Urban	20°58.050'	107°09.826'	M1.2.64	Sergentomyia	Neophlebotomus	sylvatica	F	CDC 5	Touristic place with house, animals and caves. Located at the edge of the town on the slope of a rocky peack	Chicken/bird/duck shed	chickens, birds and dogs	yes
2016-05-30	Quang Ninh	Hạ Long	Zone 2A, Hà Phong	2	Urban	20°58.050'	107°09.826'	M1.2.65	Sergentomyia	NA	sp.	M	CDC 5	Touristic place with house, animals and caves. Located at the edge of the town on the slope of a rocky peack	Chicken/bird/duck shed	chickens, birds and dogs	yes
2016-05-30	Quang Ninh	Hạ Long	Zone 2A, Hà Phong	2	Urban	20°58.050'	107°09.826'	M1.2.66	Sergentomyia	Neophlebotomus	sylvatica	F	CDC 5	Touristic place with house, animals and caves. Located at the edge of the town on the slope of a rocky peack	Chicken/bird/duck shed	chickens, birds and dogs	yes
2016-05-30	Quang Ninh	Hạ Long	Zone 2A, Hà Phong	2	Urban	20°58.050'	107°09.826'	M1.2.67	Sergentomyia	Neophlebotomus	sylvatica	F	CDC 5	Touristic place with house, animals and caves. Located at the edge of the town on the slope of a rocky peack	Chicken/bird/duck shed	chickens, birds and dogs	yes
2016-05-30	Quang Ninh	Hạ Long	Zone 2A, Hà Phong	2	Urban	20°58.050'	107°09.826'	M1.2.68	Sergentomyia	Neophlebotomus	sylvatica	M	CDC 5	Touristic place with house, animals and caves. Located at the edge of the town on the slope of a rocky peack	Chicken/bird/duck shed	chickens, birds and dogs	yes
2016-05-30	Quang Ninh	Hạ Long	Zone 2A, Hà Phong	2	Urban	20°58.050'	107°09.826'	M1.2.69	Sergentomyia	Neophlebotomus	sylvatica	M	CDC 5	Touristic place with house, animals and caves. Located at the edge of the town on the slope of a rocky peack	Chicken/bird/duck shed	chickens, birds and dogs	yes
2016-05-30	Quang Ninh	Hạ Long	Zone 2A, Hà Phong	2	Urban	20°58.050'	107°09.826'	M1.2.70	Sergentomyia	Neophlebotomus	sylvatica	F	CDC 5	Touristic place with house, animals and caves. Located at the edge of the town on the slope of a rocky peack	Chicken/bird/duck shed	chickens, birds and dogs	yes
2016-05-30	Quang Ninh	Hạ Long	Zone 1, Hà Tu	3	Urban	20°57.561'	107°10.145'	M1.3.1	Sergentomyia	Neophlebotomus	hivernus	F	CDC 1	Private house in the village. Garden with trees, banana trees, vegetable garden, bamboos and animal places	Chicken/bird/duck shed	chickens, birds and dogs	yes
2016-05-30	Quang Ninh	Hạ Long	Zone 1, Hà Tu	3	Urban	20°57.561'	107°10.145'	M1.3.2	Sergentomyia	Neophlebotomus	hivernus	F	CDC 2	Private house in the village. Garden with trees, banana trees, vegetable garden, bamboos and animal places	dog shed	chickens, birds and dogs	yes
2016-05-30	Quang Ninh	Hạ Long	Zone 1, Hà Tu	3	Urban	20°57.561'	107°10.145'	M1.3.3	Sergentomyia	NA	sp.	M	CDC 2	Private house in the village. Garden with trees, banana trees, vegetable garden, bamboos and animal places	dog shed	chickens, birds and dogs	yes
2016-05-30	Quang Ninh	Hạ Long	Zone 1, Hà Tu	3	Urban	20°57.561'	107°10.145'	M1.3.4	NA	NA	NA	F	CDC 3	Private house in the village. Garden with trees, banana trees, vegetable garden, bamboos and animal places	Indoor area	chickens, birds and dogs	yes
2016-05-30	Quang Ninh	Hạ Long	Zone 1, Hà Tu	3	Urban	20°57.561'	107°10.145'	M1.3.5	Sergentomyia	NA	sp.	M	CDC 3	Private house in the village. Garden with trees, banana trees, vegetable garden, bamboos and animal places	Indoor area	chickens, birds and dogs	yes
2016-05-30	Quang Ninh	Hạ Long	Zone 1, Hà Tu	3	Urban	20°57.561'	107°10.145'	M1.3.6	Sergentomyia	Sergentomyia	bailyi	F	CDC 3	Private house in the village. Garden with trees, banana trees, vegetable garden, bamboos and animal places	Indoor area	chickens, birds and dogs	yes
2016-05-30	Quang Ninh	Hạ Long	Zone 1, Hà Tu	3	Urban	20°57.561'	107°10.145'	M1.3.7	Phlebotomus	Anaphlebotomus	stantoni	F	CDC 3	Private house in the village. Garden with trees, banana trees, vegetable garden, bamboos and animal places	Indoor area	chickens, birds and dogs	yes
2016-05-30	Quang Ninh	Hạ Long	Zone 1, Hà Tu	3	Urban	20°57.561'	107°10.145'	M1.3.8	Sergentomyia	NA	sp.	M	CDC 4	Private house in the village. Garden with trees, banana trees, vegetable garden, bamboos and animal places	Indoor area	chickens, birds and dogs	yes
2016-05-30	Quang Ninh	Hạ Long	Zone 1, Hà Tu	3	Urban	20°57.561'	107°10.145'	M1.3.9	Sergentomyia	Sergentomyia	bailyi	M	CDC 4	Private house in the village. Garden with trees, banana trees, vegetable garden, bamboos and animal places	Indoor area	chickens, birds and dogs	yes
2016-05-30	Quang Ninh	Hạ Long	Zone 1, Hà Tu	4	Urban	20°57.584'	107°10.151'	M1.4.1	Sergentomyia	Neophlebotomus	hivernus	F	CDC 1	Private house at the border of the village. Garden with trees, banana trees, vegetable garden and pond	Outdoor area (garden)	2 dogs	yes
2016-05-30	Quang Ninh	Hạ Long	Zone 1, Hà Tu	4	Urban	20°57.584'	107°10.151'	M1.4.2	Sergentomyia	Neophlebotomus	hivernus	F	CDC 1	Private house at the border of the village. Garden with trees, banana trees, vegetable garden and pond	Outdoor area (garden)	2 dogs	yes
2016-05-31	Quang Ninh	Hạ Long	Zone 2B, Hà Phong	5	Urban	20°58.670'	107°10.121'	M1.5.1	Sergentomyia	Neophlebotomus	hivernus	F	CDC 4	Private house at the border of the village, built against a rocky hill covered by the forest	Outdoor area (garden)	Ducks, chickens, dogs and pigs	yes
2016-05-31	Quang Ninh	Hạ Long	Zone 2B, Hà Phong	5	Urban	20°58.670'	107°10.121'	M1.5.2	Phlebotomus	Anaphlebotomus	stantoni	F	CDC 5	Private house at the border of the village, built against a rocky hill covered by the forest	Indoor area	Ducks, chickens, dogs and pigs	yes
2016-05-31	Quang Ninh	Hạ Long	Zone 2B, Hà Phong	5	Urban	20°58.670'	107°10.121'	M1.5.3	Sergentomyia	Parrotomyia	barraudi group	F	CDC 5	Private house at the border of the village, built against a rocky hill covered by the forest	Indoor area	Ducks, chickens, dogs and pigs	yes
2016-05-31	Quang Ninh	Hạ Long	Zone 2A, Hà Phong	7	Urban	20°58.414'	107°09.776'	M1.7.1	Sergentomyia	NA	sp.	M	CDC 3	Private house at the border of the village, built against a rocky hill with small and big caves covered by forest	cave	Chickens, dogs and bats	yes
2016-05-31	Quang Ninh	Hạ Long	Zone 2A, Hà Phong	7	Urban	20°58.414'	107°09.776'	M1.7.2	Sergentomyia	Neophlebotomus	sylvatica	M	CDC 3	Private house at the border of the village, built against a rocky hill with small and big caves covered by forest	cave	Chickens, dogs and bats	yes
2016-05-31	Quang Ninh	Hạ Long	Zone 2A, Hà Phong	7	Urban	20°58.414'	107°09.776'	M1.7.3	Sergentomyia	Neophlebotomus	sylvatica	M	CDC 3	Private house at the border of the village, built against a rocky hill with small and big caves covered by forest	cave	Chickens, dogs and bats	yes
2016-05-31	Quang Ninh	Hạ Long	Zone 2A, Hà Phong	7	Urban	20°58.414'	107°09.776'	M1.7.4	Sergentomyia	Neophlebotomus	sylvatica	M	CDC 3	Private house at the border of the village, built against a rocky hill with small and big caves covered by forest	cave	Chickens, dogs and bats	yes
2016-05-31	Quang Ninh	Hạ Long	Zone 2A, Hà Phong	7	Urban	20°58.414'	107°09.776'	M1.7.5	Sergentomyia	NA	sp.	M	CDC 3	Private house at the border of the village, built against a rocky hill with small and big caves covered by forest	cave	Chickens, dogs and bats	yes
2016-05-31	Quang Ninh	Hạ Long	Zone 2A, Hà Phong	7	Urban	20°58.414'	107°09.776'	M1.7.6	Sergentomyia	NA	sp.	M	CDC 3	Private house at the border of the village, built against a rocky hill with small and big caves covered by forest	cave	Chickens, dogs and bats	yes
2016-05-31	Quang Ninh	Hạ Long	Zone 2A, Hà Phong	7	Urban	20°58.414'	107°09.776'	M1.7.7	Sergentomyia	NA	sp.	M	CDC 3	Private house at the border of the village, built against a rocky hill with small and big caves covered by forest	cave	Chickens, dogs and bats	yes
2016-05-31	Quang Ninh	Hạ Long	Zone 2A, Hà Phong	7	Urban	20°58.414'	107°09.776'	M1.7.8	Sergentomyia	Neophlebotomus	sylvatica	M	CDC 3	Private house at the border of the village, built against a rocky hill with small and big caves covered by forest	cave	Chickens, dogs and bats	yes
2016-05-31	Quang Ninh	Hạ Long	Zone 2A, Hà Phong	7	Urban	20°58.414'	107°09.776'	M1.7.9	Sergentomyia	NA	sp.	M	CDC 3	Private house at the border of the village, built against a rocky hill with small and big caves covered by forest	cave	Chickens, dogs and bats	yes
2016-05-31	Quang Ninh	Hạ Long	Zone 2A, Hà Phong	7	Urban	20°58.414'	107°09.776'	M1.7.10	Chinius	NA	junlianensis	F	CDC 3	Private house at the border of the village, built against a rocky hill with small and big caves covered by forest	cave	Chickens, dogs and bats	yes
2016-05-31	Quang Ninh	Hạ Long	Zone 2A, Hà Phong	7	Urban	20°58.414'	107°09.776'	M1.7.11	Sergentomyia	Neophlebotomus	sylvatica	M	CDC 3	Private house at the border of the village, built against a rocky hill with small and big caves covered by forest	cave	Chickens, dogs and bats	yes
2016-05-31	Quang Ninh	Hạ Long	Zone 2A, Hà Phong	7	Urban	20°58.414'	107°09.776'	M1.7.12	Sergentomyia	Neophlebotomus	sylvatica	F	CDC 3	Private house at the border of the village, built against a rocky hill with small and big caves covered by forest	cave	Chickens, dogs and bats	yes
2016-05-31	Quang Ninh	Hạ Long	Zone 2A, Hà Phong	7	Urban	20°58.414'	107°09.776'	M1.7.13	Sergentomyia	NA	sp.	M	CDC 3	Private house at the border of the village, built against a rocky hill with small and big caves covered by forest	cave	Chickens, dogs and bats	yes
2016-05-31	Quang Ninh	Hạ Long	Zone 2A, Hà Phong	7	Urban	20°58.414'	107°09.776'	M1.7.14	Sergentomyia	Neophlebotomus	sylvatica	M	CDC 3	Private house at the border of the village, built against a rocky hill with small and big caves covered by forest	cave	Chickens, dogs and bats	yes
2016-05-31	Quang Ninh	Hạ Long	Zone 2A, Hà Phong	7	Urban	20°58.414'	107°09.776'	M1.7.15	Sergentomyia	NA	sp.	M	CDC 3	Private house at the border of the village, built against a rocky hill with small and big caves covered by forest	cave	Chickens, dogs and bats	yes
2016-05-31	Quang Ninh	Hạ Long	Zone 2A, Hà Phong	7	Urban	20°58.414'	107°09.776'	M1.7.16	Sergentomyia	Neophlebotomus	sylvatica	?	CDC 3	Private house at the border of the village, built against a rocky hill with small and big caves covered by forest	cave	Chickens, dogs and bats	yes
2016-05-31	Quang Ninh	Hạ Long	Zone 2A, Hà Phong	7	Urban	20°58.414'	107°09.776'	M1.7.17	Sergentomyia	Neophlebotomus	sylvatica	M	CDC 3	Private house at the border of the village, built against a rocky hill with small and big caves covered by forest	cave	Chickens, dogs and bats	yes
2016-05-31	Quang Ninh	Hạ Long	Zone 2A, Hà Phong	7	Urban	20°58.414'	107°09.776'	M1.7.18	Sergentomyia	NA	sp.	M	CDC 3	Private house at the border of the village, built against a rocky hill with small and big caves covered by forest	cave	Chickens, dogs and bats	yes
2016-05-31	Quang Ninh	Hạ Long	Zone 2A, Hà Phong	7	Urban	20°58.414'	107°09.776'	M1.7.19	Sergentomyia	Neophlebotomus	sylvatica	M	CDC 3	Private house at the border of the village, built against a rocky hill with small and big caves covered by forest	cave	Chickens, dogs and bats	yes
2016-05-31	Quang Ninh	Hạ Long	Zone 2A, Hà Phong	7	Urban	20°58.414'	107°09.776'	M1.7.20	Sergentomyia	NA	sp.	M	CDC 3	Private house at the border of the village, built against a rocky hill with small and big caves covered by forest	cave	Chickens, dogs and bats	yes
2016-05-31	Quang Ninh	Hạ Long	Zone 2A, Hà Phong	7	Urban	20°58.414'	107°09.776'	M1.7.21	Phlebotomus	Euphlebotomus	yunshengensis	M	CDC 3	Private house at the border of the village, built against a rocky hill with small and big caves covered by forest	cave	Chickens, dogs and bats	yes
2016-05-31	Quang Ninh	Hạ Long	Zone 2A, Hà Phong	7	Urban	20°58.414'	107°09.776'	M1.7.22	Sergentomyia	Neophlebotomus	sylvatica	F	CDC 3	Private house at the border of the village, built against a rocky hill with small and big caves covered by forest	cave	Chickens, dogs and bats	yes
2016-05-31	Quang Ninh	Hạ Long	Zone 2A, Hà Phong	7	Urban	20°58.414'	107°09.776'	M1.7.23	Sergentomyia	Neophlebotomus	sylvatica	M	CDC 3	Private house at the border of the village, built against a rocky hill with small and big caves covered by forest	cave	Chickens, dogs and bats	yes
2016-05-31	Quang Ninh	Hạ Long	Zone 2A, Hà Phong	7	Urban	20°58.414'	107°09.776'	M1.7.24	NA	NA	NA	M	CDC 3	Private house at the border of the village, built against a rocky hill with small and big caves covered by forest	cave	Chickens, dogs and bats	yes
2016-05-31	Quang Ninh	Hạ Long	Zone 2A, Hà Phong	7	Urban	20°58.414'	107°09.776'	M1.7.25	Sergentomyia	NA	sp.	M	CDC 3	Private house at the border of the village, built against a rocky hill with small and big caves covered by forest	cave	Chickens, dogs and bats	yes
2016-05-31	Quang Ninh	Hạ Long	Zone 2A, Hà Phong	7	Urban	20°58.414'	107°09.776'	M1.7.26	Sergentomyia	Neophlebotomus	sylvatica	M	CDC 3	Private house at the border of the village, built against a rocky hill with small and big caves covered by forest	cave	Chickens, dogs and bats	yes
2016-05-31	Quang Ninh	Hạ Long	Zone 2A, Hà Phong	7	Urban	20°58.414'	107°09.776'	M1.7.27	Sergentomyia	Neophlebotomus	sylvatica	M	CDC 3	Private house at the border of the village, built against a rocky hill with small and big caves covered by forest	cave	Chickens, dogs and bats	yes
2016-05-31	Quang Ninh	Hạ Long	Zone 2A, Hà Phong	7	Urban	20°58.414'	107°09.776'	M1.7.28	Sergentomyia	NA	sp.	M	CDC 3	Private house at the border of the village, built against a rocky hill with small and big caves covered by forest	cave	Chickens, dogs and bats	yes
2016-05-31	Quang Ninh	Hạ Long	Zone 2A, Hà Phong	7	Urban	20°58.414'	107°09.776'	M1.7.29a	Sergentomyia	Sergentomyia	bailyi	M	CDC 3	Private house at the border of the village, built against a rocky hill with small and big caves covered by forest	cave	Chickens, dogs and bats	yes
2016-05-31	Quang Ninh	Hạ Long	Zone 2A, Hà Phong	7	Urban	20°58.414'	107°09.776'	M1.7.29b	Sergentomyia	Neophlebotomus	sylvatica	M	CDC 3	Private house at the border of the village, built against a rocky hill with small and big caves covered by forest	cave	Chickens, dogs and bats	yes
2016-05-31	Quang Ninh	Hạ Long	Zone 2A, Hà Phong	7	Urban	20°58.414'	107°09.776'	M1.7.30	Sergentomyia	NA	sp.	M	CDC 3	Private house at the border of the village, built against a rocky hill with small and big caves covered by forest	cave	Chickens, dogs and bats	yes
2016-05-31	Quang Ninh	Hạ Long	Zone 2A, Hà Phong	7	Urban	20°58.414'	107°09.776'	M1.7.31	Sergentomyia	NA	sp.	M	CDC 3	Private house at the border of the village, built against a rocky hill with small and big caves covered by forest	cave	Chickens, dogs and bats	yes
2016-05-31	Quang Ninh	Hạ Long	Zone 2A, Hà Phong	7	Urban	20°58.414'	107°09.776'	M1.7.32	Sergentomyia	Neophlebotomus	sylvatica	M	CDC 3	Private house at the border of the village, built against a rocky hill with small and big caves covered by forest	cave	Chickens, dogs and bats	yes
2016-05-31	Quang Ninh	Hạ Long	Zone 2A, Hà Phong	7	Urban	20°58.414'	107°09.776'	M1.7.33	Sergentomyia	NA	sp.	M	CDC 3	Private house at the border of the village, built against a rocky hill with small and big caves covered by forest	cave	Chickens, dogs and bats	yes
2016-05-31	Quang Ninh	Hạ Long	Zone 2A, Hà Phong	7	Urban	20°58.414'	107°09.776'	M1.7.34	Sergentomyia	Neophlebotomus	sylvatica	M	CDC 3	Private house at the border of the village, built against a rocky hill with small and big caves covered by forest	cave	Chickens, dogs and bats	yes
2016-05-31	Quang Ninh	Hạ Long	Zone 2A, Hà Phong	7	Urban	20°58.414'	107°09.776'	M1.7.35	Sergentomyia	Neophlebotomus	sylvatica	M	CDC 3	Private house at the border of the village, built against a rocky hill with small and big caves covered by forest	cave	Chickens, dogs and bats	yes
2016-05-31	Quang Ninh	Hạ Long	Zone 2A, Hà Phong	7	Urban	20°58.414'	107°09.776'	M1.7.36	Sergentomyia	Neophlebotomus	sylvatica	M	CDC 3	Private house at the border of the village, built against a rocky hill with small and big caves covered by forest	cave	Chickens, dogs and bats	yes
2016-05-31	Quang Ninh	Hạ Long	Zone 2A, Hà Phong	7	Urban	20°58.414'	107°09.776'	M1.7.37	Sergentomyia	NA	sp.	M	CDC 3	Private house at the border of the village, built against a rocky hill with small and big caves covered by forest	cave	Chickens, dogs and bats	yes
2016-05-31	Quang Ninh	Hạ Long	Zone 2A, Hà Phong	7	Urban	20°58.414'	107°09.776'	M1.7.38	NA	NA	NA	F	CDC 4	Private house at the border of the village, built against a rocky hill with small and big caves covered by forest	Cave	Chickens, dogs and bats	yes
2016-05-31	Quang Ninh	Hạ Long	Zone 2A, Hà Phong	7	Urban	20°58.414'	107°09.776'	M1.7.39	Phlebotomus	Larroussius	sp.	F	CDC 4	Private house at the border of the village, built against a rocky hill with small and big caves covered by forest	Cave	Chickens, dogs and bats	yes
2016-05-31	Quang Ninh	Hạ Long	Zone 2A, Hà Phong	7	Urban	20°58.414'	107°09.776'	M1.7.40	Sergentomyia	Parrotomyia	barraudi group	F	CDC 4	Private house at the border of the village, built against a rocky hill with small and big caves covered by forest	Cave	Chickens, dogs and bats	yes
2016-05-31	Quang Ninh	Hạ Long	Zone 2A, Hà Phong	7	Urban	20°58.414'	107°09.776'	M1.7.41a	Chinius	NA	junlianensis	F	CDC 4	Private house at the border of the village, built against a rocky hill with small and big caves covered by forest	Cave	Chickens, dogs and bats	yes
2016-05-31	Quang Ninh	Hạ Long	Zone 2A, Hà Phong	7	Urban	20°58.414'	107°09.776'	M1.7.41b	Sergentomyia	Parrotomyia	barraudi group	F	CDC 4	Private house at the border of the village, built against a rocky hill with small and big caves covered by forest	Cave	Chickens, dogs and bats	yes
2016-05-31	Quang Ninh	Hạ Long	Zone 2A, Hà Phong	7	Urban	20°58.414'	107°09.776'	M1.7.42	Phlebotomus	Euphlebotomus	mascomai	M	CDC 6	Private house at the border of the village, built against a rocky hill with small and big caves covered by forest	Cave	Chickens, dogs and bats	yes
2016-05-31	Quang Ninh	Hạ Long	Zone 2A, Hà Phong	7	Urban	20°58.414'	107°09.776'	M1.7.43	Phlebotomus	Euphlebotomus	mascomai	M	CDC 6	Private house at the border of the village, built against a rocky hill with small and big caves covered by forest	Cave	Chickens, dogs and bats	yes
2016-05-31	Quang Ninh	Hạ Long	Zone 2A, Hà Phong	7	Urban	20°58.414'	107°09.776'	M1.7.44	Chinius	NA	junlianensis	F	CDC 6	Private house at the border of the village, built against a rocky hill with small and big caves covered by forest	Cave	Chickens, dogs and bats	yes
2016-05-31	Quang Ninh	Hạ Long	Zone 2A, Hà Phong	7	Urban	20°58.414'	107°09.776'	M1.7.45	Chinius	NA	junlianensis	F	CDC 6	Private house at the border of the village, built against a rocky hill with small and big caves covered by forest	Cave	Chickens, dogs and bats	yes
2016-05-31	Quang Ninh	Hạ Long	Zone 2A, Hà Phong	7	Urban	20°58.414'	107°09.776'	M1.7.46	NA	NA	NA	F	CDC 6	Private house at the border of the village, built against a rocky hill with small and big caves covered by forest	Cave	Chickens, dogs and bats	yes
2016-05-31	Quang Ninh	Hạ Long	Zone 2A, Hà Phong	7	Urban	20°58.414'	107°09.776'	M1.7.47	Sergentomyia	Parrotomyia	barraudi group	F	CDC 6	Private house at the border of the village, built against a rocky hill with small and big caves covered by forest	Cave	Chickens, dogs and bats	yes
2016-05-31	Quang Ninh	Hạ Long	Zone 2A, Hà Phong	7	Urban	20°58.414'	107°09.776'	M1.7.48	Chinius	NA	junlianensis	F	CDC 6	Private house at the border of the village, built against a rocky hill with small and big caves covered by forest	Cave	Chickens, dogs and bats	yes
2016-05-31	Quang Ninh	Hạ Long	Zone 2A, Hà Phong	7	Urban	20°58.414'	107°09.776'	M1.7.49	Sergentomyia	NA	sp.	M	CDC 3	Private house at the border of the village, built against a rocky hill with small and big caves covered by forest	cave	Chickens, dogs and bats	yes
2016-05-31	Quang Ninh	Hạ Long	Zone 2A, Hà Phong	7	Urban	20°58.414'	107°09.776'	M1.7.50	NA	NA	NA	M	CDC 3	Private house at the border of the village, built against a rocky hill with small and big caves covered by forest	cave	Chickens, dogs and bats	yes
2016-05-31	Quang Ninh	Hạ Long	Zone 2A, Hà Phong	7	Urban	20°58.414'	107°09.776'	M1.7.51	Sergentomyia	NA	sp.	M	CDC 3	Private house at the border of the village, built against a rocky hill with small and big caves covered by forest	cave	Chickens, dogs and bats	yes
2016-05-31	Quang Ninh	Hạ Long	Zone 2A, Hà Phong	7	Urban	20°58.414'	107°09.776'	M1.7.52	Sergentomyia	NA	sp.	M	CDC 3	Private house at the border of the village, built against a rocky hill with small and big caves covered by forest	cave	Chickens, dogs and bats	yes
2016-05-31	Quang Ninh	Hạ Long	Zone 2A, Hà Phong	7	Urban	20°58.414'	107°09.776'	M1.7.53	Sergentomyia	NA	sp.	M	CDC 3	Private house at the border of the village, built against a rocky hill with small and big caves covered by forest	cave	Chickens, dogs and bats	yes
2016-05-31	Quang Ninh	Hạ Long	Zone 2A, Hà Phong	7	Urban	20°58.414'	107°09.776'	M1.7.54	Sergentomyia	NA	sp.	M	CDC 3	Private house at the border of the village, built against a rocky hill with small and big caves covered by forest	cave	Chickens, dogs and bats	yes
2016-05-31	Quang Ninh	Hạ Long	Zone 2A, Hà Phong	7	Urban	20°58.414'	107°09.776'	M1.7.55	Sergentomyia	Neophlebotomus	sylvatica	M	CDC 3	Private house at the border of the village, built against a rocky hill with small and big caves covered by forest	cave	Chickens, dogs and bats	yes
2016-05-31	Quang Ninh	Hạ Long	Zone 2A, Hà Phong	7	Urban	20°58.414'	107°09.776'	M1.7.56	Sergentomyia	Neophlebotomus	sylvatica	M	CDC 3	Private house at the border of the village, built against a rocky hill with small and big caves covered by forest	cave	Chickens, dogs and bats	yes
2016-05-31	Quang Ninh	Hạ Long	Zone 2A, Hà Phong	7	Urban	20°58.414'	107°09.776'	M1.7.57	Sergentomyia	NA	sp.	M	CDC 3	Private house at the border of the village, built against a rocky hill with small and big caves covered by forest	cave	Chickens, dogs and bats	yes
2016-05-31	Quang Ninh	Hạ Long	Zone 2A, Hà Phong	7	Urban	20°58.414'	107°09.776'	M1.7.58	Sergentomyia	Neophlebotomus	sylvatica	M	CDC 3	Private house at the border of the village, built against a rocky hill with small and big caves covered by forest	cave	Chickens, dogs and bats	yes
2016-05-31	Quang Ninh	Hạ Long	Zone 2A, Hà Phong	7	Urban	20°58.414'	107°09.776'	M1.7.59	Sergentomyia	NA	sp.	M	CDC 3	Private house at the border of the village, built against a rocky hill with small and big caves covered by forest	cave	Chickens, dogs and bats	yes
2016-05-31	Quang Ninh	Hạ Long	Zone 2A, Hà Phong	7	Urban	20°58.414'	107°09.776'	M1.7.60	Sergentomyia	NA	sp.	M	CDC 3	Private house at the border of the village, built against a rocky hill with small and big caves covered by forest	cave	Chickens, dogs and bats	yes
2016-05-31	Quang Ninh	Hạ Long	Zone 2A, Hà Phong	7	Urban	20°58.414'	107°09.776'	M1.7.61	Sergentomyia	Neophlebotomus	sylvatica	M	CDC 3	Private house at the border of the village, built against a rocky hill with small and big caves covered by forest	cave	Chickens, dogs and bats	yes
2016-05-31	Quang Ninh	Hạ Long	Zone 2A, Hà Phong	7	Urban	20°58.414'	107°09.776'	M1.7.62	Sergentomyia	Neophlebotomus	sylvatica	M	CDC 3	Private house at the border of the village, built against a rocky hill with small and big caves covered by forest	cave	Chickens, dogs and bats	yes
2016-05-31	Quang Ninh	Hạ Long	Zone 2A, Hà Phong	7	Urban	20°58.414'	107°09.776'	M1.7.63	Sergentomyia	NA	sp.	M	CDC 3	Private house at the border of the village, built against a rocky hill with small and big caves covered by forest	cave	Chickens, dogs and bats	yes
2016-05-31	Quang Ninh	Hạ Long	Zone 2A, Hà Phong	7	Urban	20°58.414'	107°09.776'	M1.7.64	Sergentomyia	NA	sp.	M	CDC 3	Private house at the border of the village, built against a rocky hill with small and big caves covered by forest	cave	Chickens, dogs and bats	yes
2016-05-31	Quang Ninh	Hạ Long	Zone 2A, Hà Phong	7	Urban	20°58.414'	107°09.776'	M1.7.65	Sergentomyia	NA	sp.	M	CDC 3	Private house at the border of the village, built against a rocky hill with small and big caves covered by forest	cave	Chickens, dogs and bats	yes
2016-05-31	Quang Ninh	Hạ Long	Zone 2A, Hà Phong	7	Urban	20°58.414'	107°09.776'	M1.7.66	Sergentomyia	Neophlebotomus	sylvatica	M	CDC 3	Private house at the border of the village, built against a rocky hill with small and big caves covered by forest	cave	Chickens, dogs and bats	yes
2016-05-31	Quang Ninh	Hạ Long	Zone 2A, Hà Phong	7	Urban	20°58.414'	107°09.776'	M1.7.67	Sergentomyia	Neophlebotomus	sylvatica	M	CDC 3	Private house at the border of the village, built against a rocky hill with small and big caves covered by forest	cave	Chickens, dogs and bats	yes
2016-05-31	Quang Ninh	Hạ Long	Zone 2A, Hà Phong	7	Urban	20°58.414'	107°09.776'	M1.7.68	Sergentomyia	Neophlebotomus	sylvatica	M	CDC 3	Private house at the border of the village, built against a rocky hill with small and big caves covered by forest	cave	Chickens, dogs and bats	yes
2016-05-31	Quang Ninh	Hạ Long	Zone 2A, Hà Phong	7	Urban	20°58.414'	107°09.776'	M1.7.69	Sergentomyia	NA	sp.	M	CDC 3	Private house at the border of the village, built against a rocky hill with small and big caves covered by forest	cave	Chickens, dogs and bats	yes
2016-05-31	Quang Ninh	Hạ Long	Zone 2A, Hà Phong	7	Urban	20°58.414'	107°09.776'	M1.7.70	Sergentomyia	Neophlebotomus	sylvatica	M	CDC 3	Private house at the border of the village, built against a rocky hill with small and big caves covered by forest	cave	Chickens, dogs and bats	yes
2016-05-31	Quang Ninh	Hạ Long	Zone 2A, Hà Phong	7	Urban	20°58.414'	107°09.776'	M1.7.71	Sergentomyia	Neophlebotomus	sylvatica	M	CDC 3	Private house at the border of the village, built against a rocky hill with small and big caves covered by forest	cave	Chickens, dogs and bats	yes
2016-05-31	Quang Ninh	Hạ Long	Zone 2A, Hà Phong	7	Urban	20°58.414'	107°09.776'	M1.7.72	Sergentomyia	NA	sp.	M	CDC 3	Private house at the border of the village, built against a rocky hill with small and big caves covered by forest	cave	Chickens, dogs and bats	yes
2016-05-31	Quang Ninh	Hạ Long	Zone 2A, Hà Phong	7	Urban	20°58.414'	107°09.776'	M1.7.73	Sergentomyia	NA	sp.	M	CDC 3	Private house at the border of the village, built against a rocky hill with small and big caves covered by forest	cave	Chickens, dogs and bats	yes
2016-05-31	Quang Ninh	Hạ Long	Zone 2A, Hà Phong	7	Urban	20°58.414'	107°09.776'	M1.7.74	Sergentomyia	Neophlebotomus	sylvatica	F	CDC 3	Private house at the border of the village, built against a rocky hill with small and big caves covered by forest	cave	Chickens, dogs and bats	yes
2016-05-31	Quang Ninh	Hạ Long	Zone 2A, Hà Phong	7	Urban	20°58.414'	107°09.776'	M1.7.75	NA	NA	NA	M	CDC 3	Private house at the border of the village, built against a rocky hill with small and big caves covered by forest	cave	Chickens, dogs and bats	yes
2016-05-31	Quang Ninh	Hạ Long	Zone 2A, Hà Phong	7	Urban	20°58.414'	107°09.776'	M1.7.76	Sergentomyia	NA	sp.	M	CDC 3	Private house at the border of the village, built against a rocky hill with small and big caves covered by forest	cave	Chickens, dogs and bats	yes
2016-05-31	Quang Ninh	Hạ Long	Zone 2A, Hà Phong	7	Urban	20°58.414'	107°09.776'	M1.7.77a	Sergentomyia	Neophlebotomus	sylvatica	M	CDC 3	Private house at the border of the village, built against a rocky hill with small and big caves covered by forest	cave	Chickens, dogs and bats	yes
2016-05-31	Quang Ninh	Hạ Long	Zone 2A, Hà Phong	7	Urban	20°58.414'	107°09.776'	M1.7.77b	Sergentomyia	Neophlebotomus	sylvatica	M	CDC 3	Private house at the border of the village, built against a rocky hill with small and big caves covered by forest	cave	Chickens, dogs and bats	yes
2016-05-31	Quang Ninh	Hạ Long	Zone 2A, Hà Phong	7	Urban	20°58.414'	107°09.776'	M1.7.78	NA	NA	NA	M	CDC 3	Private house at the border of the village, built against a rocky hill with small and big caves covered by forest	cave	Chickens, dogs and bats	yes
2016-05-31	Quang Ninh	Hạ Long	Zone 2A, Hà Phong	7	Urban	20°58.414'	107°09.776'	M1.7.79	Sergentomyia	NA	sp.	M	CDC 3	Private house at the border of the village, built against a rocky hill with small and big caves covered by forest	cave	Chickens, dogs and bats	yes
2016-05-31	Quang Ninh	Hạ Long	Zone 2A, Hà Phong	7	Urban	20°58.414'	107°09.776'	M1.7.80	Sergentomyia	Neophlebotomus	sylvatica	M	CDC 3	Private house at the border of the village, built against a rocky hill with small and big caves covered by forest	cave	Chickens, dogs and bats	yes
2016-05-31	Quang Ninh	Hạ Long	Zone 2A, Hà Phong	7	Urban	20°58.414'	107°09.776'	M1.7.81	Sergentomyia	NA	sp.	M	CDC 3	Private house at the border of the village, built against a rocky hill with small and big caves covered by forest	cave	Chickens, dogs and bats	yes
2016-05-31	Quang Ninh	Hạ Long	Zone 2A, Hà Phong	7	Urban	20°58.414'	107°09.776'	M1.7.82	Sergentomyia	Neophlebotomus	sylvatica	M	CDC 3	Private house at the border of the village, built against a rocky hill with small and big caves covered by forest	cave	Chickens, dogs and bats	yes
2016-05-31	Quang Ninh	Hạ Long	Zone 2A, Hà Phong	7	Urban	20°58.414'	107°09.776'	M1.7.83	Sergentomyia	Neophlebotomus	sylvatica	M	CDC 3	Private house at the border of the village, built against a rocky hill with small and big caves covered by forest	cave	Chickens, dogs and bats	yes
2016-05-31	Quang Ninh	Hạ Long	Zone 2A, Hà Phong	7	Urban	20°58.414'	107°09.776'	M1.7.84	Sergentomyia	NA	sp.	M	CDC 3	Private house at the border of the village, built against a rocky hill with small and big caves covered by forest	cave	Chickens, dogs and bats	yes
2016-05-31	Quang Ninh	Hạ Long	Zone 2A, Hà Phong	7	Urban	20°58.414'	107°09.776'	M1.7.85	Sergentomyia	NA	sp.	M	CDC 3	Private house at the border of the village, built against a rocky hill with small and big caves covered by forest	cave	Chickens, dogs and bats	yes
2016-05-31	Quang Ninh	Hạ Long	Zone 2A, Hà Phong	7	Urban	20°58.414'	107°09.776'	M1.7.86	Sergentomyia	NA	sp.	M	CDC 3	Private house at the border of the village, built against a rocky hill with small and big caves covered by forest	cave	Chickens, dogs and bats	yes
2016-05-31	Quang Ninh	Hạ Long	Zone 2A, Hà Phong	7	Urban	20°58.414'	107°09.776'	M1.7.87	Sergentomyia	NA	sp.	M	CDC 3	Private house at the border of the village, built against a rocky hill with small and big caves covered by forest	cave	Chickens, dogs and bats	yes
2016-05-31	Quang Ninh	Hạ Long	Zone 2A, Hà Phong	7	Urban	20°58.414'	107°09.776'	M1.7.88	Sergentomyia	Parrotomyia	barraudi group	M	CDC 3	Private house at the border of the village, built against a rocky hill with small and big caves covered by forest	cave	Chickens, dogs and bats	yes
2016-05-31	Quang Ninh	Hạ Long	Zone 2A, Hà Phong	7	Urban	20°58.414'	107°09.776'	M1.7.89	Sergentomyia	NA	sp.	M	CDC 3	Private house at the border of the village, built against a rocky hill with small and big caves covered by forest	cave	Chickens, dogs and bats	yes
2016-05-31	Quang Ninh	Hạ Long	Zone 2A, Hà Phong	7	Urban	20°58.414'	107°09.776'	M1.7.90	Sergentomyia	Neophlebotomus	sylvatica	M	CDC 3	Private house at the border of the village, built against a rocky hill with small and big caves covered by forest	cave	Chickens, dogs and bats	yes
2016-05-31	Quang Ninh	Hạ Long	Zone 2A, Hà Phong	7	Urban	20°58.414'	107°09.776'	M1.7.91	Sergentomyia	Neophlebotomus	sylvatica	M	CDC 3	Private house at the border of the village, built against a rocky hill with small and big caves covered by forest	cave	Chickens, dogs and bats	yes
2016-05-31	Quang Ninh	Hạ Long	Zone 2A, Hà Phong	7	Urban	20°58.414'	107°09.776'	M1.7.92	Sergentomyia	NA	sp.	M	CDC 3	Private house at the border of the village, built against a rocky hill with small and big caves covered by forest	cave	Chickens, dogs and bats	yes
2016-05-31	Quang Ninh	Hạ Long	Zone 2A, Hà Phong	7	Urban	20°58.414'	107°09.776'	M1.7.93	Sergentomyia	Neophlebotomus	sylvatica	M	CDC 3	Private house at the border of the village, built against a rocky hill with small and big caves covered by forest	cave	Chickens, dogs and bats	yes
2016-05-31	Quang Ninh	Hạ Long	Zone 2A, Hà Phong	7	Urban	20°58.414'	107°09.776'	M1.7.94	Sergentomyia	NA	sp.	M	CDC 3	Private house at the border of the village, built against a rocky hill with small and big caves covered by forest	cave	Chickens, dogs and bats	yes
2016-05-31	Quang Ninh	Hạ Long	Zone 2A, Hà Phong	7	Urban	20°58.414'	107°09.776'	M1.7.95	Sergentomyia	NA	sp.	M	CDC 3	Private house at the border of the village, built against a rocky hill with small and big caves covered by forest	cave	Chickens, dogs and bats	yes
2016-05-31	Quang Ninh	Hạ Long	Zone 2A, Hà Phong	7	Urban	20°58.414'	107°09.776'	M1.7.96	Sergentomyia	NA	sp.	M	CDC 3	Private house at the border of the village, built against a rocky hill with small and big caves covered by forest	cave	Chickens, dogs and bats	yes
2016-05-31	Quang Ninh	Hạ Long	Zone 2A, Hà Phong	7	Urban	20°58.414'	107°09.776'	M1.7.97	Sergentomyia	NA	sp.	M	CDC 3	Private house at the border of the village, built against a rocky hill with small and big caves covered by forest	cave	Chickens, dogs and bats	yes
2016-05-31	Quang Ninh	Hạ Long	Zone 2A, Hà Phong	7	Urban	20°58.414'	107°09.776'	M1.7.98	Sergentomyia	Neophlebotomus	sylvatica	M	CDC 3	Private house at the border of the village, built against a rocky hill with small and big caves covered by forest	cave	Chickens, dogs and bats	yes
2016-05-31	Quang Ninh	Hạ Long	Zone 2A, Hà Phong	7	Urban	20°58.414'	107°09.776'	M1.7.99	Sergentomyia	Neophlebotomus	sylvatica	M	CDC 3	Private house at the border of the village, built against a rocky hill with small and big caves covered by forest	cave	Chickens, dogs and bats	yes
2016-05-31	Quang Ninh	Hạ Long	Zone 2A, Hà Phong	7	Urban	20°58.414'	107°09.776'	M1.7.100	Sergentomyia	NA	sp.	M	CDC 3	Private house at the border of the village, built against a rocky hill with small and big caves covered by forest	cave	Chickens, dogs and bats	yes
2016-05-31	Quang Ninh	Hạ Long	Zone 2A, Hà Phong	7	Urban	20°58.414'	107°09.776'	M1.7.101	Sergentomyia	NA	sp.	M	CDC 3	Private house at the border of the village, built against a rocky hill with small and big caves covered by forest	cave	Chickens, dogs and bats	yes
2016-05-31	Quang Ninh	Hạ Long	Zone 2A, Hà Phong	7	Urban	20°58.414'	107°09.776'	M1.7.102	Sergentomyia	NA	sp.	M	CDC 3	Private house at the border of the village, built against a rocky hill with small and big caves covered by forest	cave	Chickens, dogs and bats	yes
2016-05-31	Quang Ninh	Hạ Long	Zone 2A, Hà Phong	7	Urban	20°58.414'	107°09.776'	M1.7.103	Sergentomyia	NA	sp.	M	CDC 3	Private house at the border of the village, built against a rocky hill with small and big caves covered by forest	cave	Chickens, dogs and bats	yes
2016-05-31	Quang Ninh	Hạ Long	Zone 2A, Hà Phong	7	Urban	20°58.414'	107°09.776'	M1.7.104	Sergentomyia	NA	sp.	M	CDC 3	Private house at the border of the village, built against a rocky hill with small and big caves covered by forest	cave	Chickens, dogs and bats	yes
2016-05-31	Quang Ninh	Hạ Long	Zone 2A, Hà Phong	7	Urban	20°58.414'	107°09.776'	M1.7.105	Sergentomyia	NA	sp.	M	CDC 3	Private house at the border of the village, built against a rocky hill with small and big caves covered by forest	cave	Chickens, dogs and bats	yes
2016-05-31	Quang Ninh	Hạ Long	Zone 2A, Hà Phong	7	Urban	20°58.414'	107°09.776'	M1.7.106	NA	NA	NA	M	CDC 3	Private house at the border of the village, built against a rocky hill with small and big caves covered by forest	cave	Chickens, dogs and bats	yes
2016-05-31	Quang Ninh	Hạ Long	Zone 2A, Hà Phong	7	Urban	20°58.414'	107°09.776'	M1.7.107	Sergentomyia	Parrotomyia	barraudi group	M	CDC 3	Private house at the border of the village, built against a rocky hill with small and big caves covered by forest	cave	Chickens, dogs and bats	yes
2016-05-31	Quang Ninh	Hạ Long	Zone 2A, Hà Phong	7	Urban	20°58.414'	107°09.776'	M1.7.108	Sergentomyia	NA	sp.	M	CDC 3	Private house at the border of the village, built against a rocky hill with small and big caves covered by forest	cave	Chickens, dogs and bats	yes
2016-05-31	Quang Ninh	Hạ Long	Zone 2A, Hà Phong	7	Urban	20°58.414'	107°09.776'	M1.7.109	Sergentomyia	NA	sp.	M	CDC 3	Private house at the border of the village, built against a rocky hill with small and big caves covered by forest	cave	Chickens, dogs and bats	yes
2016-05-31	Quang Ninh	Hạ Long	Zone 2A, Hà Phong	7	Urban	20°58.414'	107°09.776'	M1.7.110	Sergentomyia	NA	sp.	M	CDC 3	Private house at the border of the village, built against a rocky hill with small and big caves covered by forest	cave	Chickens, dogs and bats	yes
2016-05-31	Quang Ninh	Hạ Long	Zone 2A, Hà Phong	7	Urban	20°58.414'	107°09.776'	M1.7.111	Sergentomyia	NA	sp.	M	CDC 3	Private house at the border of the village, built against a rocky hill with small and big caves covered by forest	cave	Chickens, dogs and bats	yes
2016-05-31	Quang Ninh	Hạ Long	Zone 2A, Hà Phong	7	Urban	20°58.414'	107°09.776'	M1.7.112	Sergentomyia	NA	sp.	M	CDC 3	Private house at the border of the village, built against a rocky hill with small and big caves covered by forest	cave	Chickens, dogs and bats	yes
2016-05-31	Quang Ninh	Hạ Long	Zone 2A, Hà Phong	7	Urban	20°58.414'	107°09.776'	M1.7.113	Sergentomyia	NA	sp.	M	CDC 3	Private house at the border of the village, built against a rocky hill with small and big caves covered by forest	cave	Chickens, dogs and bats	yes
2016-05-31	Quang Ninh	Hạ Long	Zone 2A, Hà Phong	7	Urban	20°58.414'	107°09.776'	M1.7.114	Sergentomyia	NA	sp.	M	CDC 3	Private house at the border of the village, built against a rocky hill with small and big caves covered by forest	cave	Chickens, dogs and bats	yes
2016-05-31	Quang Ninh	Hạ Long	Zone 2A, Hà Phong	7	Urban	20°58.414'	107°09.776'	M1.7.115	Sergentomyia	NA	sp.	M	CDC 3	Private house at the border of the village, built against a rocky hill with small and big caves covered by forest	cave	Chickens, dogs and bats	yes
2016-05-31	Quang Ninh	Hạ Long	Zone 2A, Hà Phong	7	Urban	20°58.414'	107°09.776'	M1.7.116	Sergentomyia	NA	sp.	M	CDC 3	Private house at the border of the village, built against a rocky hill with small and big caves covered by forest	cave	Chickens, dogs and bats	yes
2016-05-31	Quang Ninh	Hạ Long	Zone 2A, Hà Phong	7	Urban	20°58.414'	107°09.776'	M1.7.117	NA	NA	NA	M	CDC 3	Private house at the border of the village, built against a rocky hill with small and big caves covered by forest	cave	Chickens, dogs and bats	yes
2016-05-31	Quang Ninh	Hạ Long	Zone 2A, Hà Phong	7	Urban	20°58.414'	107°09.776'	M1.7.118	Sergentomyia	NA	sp.	M	CDC 3	Private house at the border of the village, built against a rocky hill with small and big caves covered by forest	cave	Chickens, dogs and bats	yes
2016-05-31	Quang Ninh	Hạ Long	Zone 2A, Hà Phong	7	Urban	20°58.414'	107°09.776'	M1.7.119	Sergentomyia	NA	sp.	M	CDC 3	Private house at the border of the village, built against a rocky hill with small and big caves covered by forest	cave	Chickens, dogs and bats	yes
2016-05-31	Quang Ninh	Hạ Long	Zone 2A, Hà Phong	7	Urban	20°58.414'	107°09.776'	M1.7.120	Sergentomyia	NA	sp.	M	CDC 3	Private house at the border of the village, built against a rocky hill with small and big caves covered by forest	cave	Chickens, dogs and bats	yes
2016-05-31	Quang Ninh	Hạ Long	Zone 2A, Hà Phong	7	Urban	20°58.414'	107°09.776'	M1.7.121	Sergentomyia	NA	sp.	M	CDC 3	Private house at the border of the village, built against a rocky hill with small and big caves covered by forest	cave	Chickens, dogs and bats	yes
2016-05-31	Quang Ninh	Hạ Long	Zone 2A, Hà Phong	7	Urban	20°58.414'	107°09.776'	M1.7.122	Sergentomyia	NA	sp.	M	CDC 3	Private house at the border of the village, built against a rocky hill with small and big caves covered by forest	cave	Chickens, dogs and bats	yes
2016-05-31	Quang Ninh	Hạ Long	Zone 2A, Hà Phong	7	Urban	20°58.414'	107°09.776'	M1.7.123	Sergentomyia	NA	sp.	M	CDC 3	Private house at the border of the village, built against a rocky hill with small and big caves covered by forest	cave	Chickens, dogs and bats	yes
2016-05-31	Quang Ninh	Hạ Long	Zone 2A, Hà Phong	7	Urban	20°58.414'	107°09.776'	M1.7.124	Sergentomyia	NA	sp.	M	CDC 3	Private house at the border of the village, built against a rocky hill with small and big caves covered by forest	cave	Chickens, dogs and bats	yes
2016-05-31	Quang Ninh	Hạ Long	Zone 2A, Hà Phong	7	Urban	20°58.414'	107°09.776'	M1.7.125	Sergentomyia	NA	sp.	M	CDC 3	Private house at the border of the village, built against a rocky hill with small and big caves covered by forest	cave	Chickens, dogs and bats	yes
2016-05-31	Quang Ninh	Hạ Long	Zone 2A, Hà Phong	7	Urban	20°58.414'	107°09.776'	M1.7.126	Phlebotomus	NA	sp.	M	CDC 3	Private house at the border of the village, built against a rocky hill with small and big caves covered by forest	cave	Chickens, dogs and bats	yes
2016-05-31	Quang Ninh	Hạ Long	Zone 2A, Hà Phong	7	Urban	20°58.414'	107°09.776'	M1.7.127	Phlebotomus	NA	sp.	M	CDC 3	Private house at the border of the village, built against a rocky hill with small and big caves covered by forest	cave	Chickens, dogs and bats	yes
2016-05-31	Quang Ninh	Hạ Long	Zone 2A, Hà Phong	7	Urban	20°58.414'	107°09.776'	M1.7.128	Sergentomyia	NA	sp.	M	CDC 3	Private house at the border of the village, built against a rocky hill with small and big caves covered by forest	cave	Chickens, dogs and bats	yes
2016-05-31	Quang Ninh	Hạ Long	Zone 2A, Hà Phong	7	Urban	20°58.414'	107°09.776'	M1.7.129	Sergentomyia	Parrotomyia	barraudi group	M	CDC 3	Private house at the border of the village, built against a rocky hill with small and big caves covered by forest	cave	Chickens, dogs and bats	yes
2016-05-31	Quang Ninh	Hạ Long	Zone 2A, Hà Phong	7	Urban	20°58.414'	107°09.776'	M1.7.130	Sergentomyia	NA	sp.	M	CDC 3	Private house at the border of the village, built against a rocky hill with small and big caves covered by forest	cave	Chickens, dogs and bats	yes
2016-05-31	Quang Ninh	Hạ Long	Zone 2A, Hà Phong	7	Urban	20°58.414'	107°09.776'	M1.7.131	Sergentomyia	Neophlebotomus	sylvatica	F	CDC 3	Private house at the border of the village, built against a rocky hill with small and big caves covered by forest	cave	Chickens, dogs and bats	yes
2016-05-31	Quang Ninh	Hạ Long	Zone 2A, Hà Phong	7	Urban	20°58.414'	107°09.776'	M1.7.132	Sergentomyia	Neophlebotomus	sylvatica	F	CDC 3	Private house at the border of the village, built against a rocky hill with small and big caves covered by forest	cave	Chickens, dogs and bats	yes
2016-05-31	Quang Ninh	Hạ Long	Zone 2A, Hà Phong	7	Urban	20°58.414'	107°09.776'	M1.7.133	Phlebotomus	NA	sp.	M	CDC 3	Private house at the border of the village, built against a rocky hill with small and big caves covered by forest	cave	Chickens, dogs and bats	yes
2016-05-31	Quang Ninh	Hạ Long	Zone 2A, Hà Phong	7	Urban	20°58.414'	107°09.776'	M1.7.134	Sergentomyia	NA	sp.	M	CDC 3	Private house at the border of the village, built against a rocky hill with small and big caves covered by forest	cave	Chickens, dogs and bats	yes
2016-05-31	Quang Ninh	Hạ Long	Zone 2A, Hà Phong	7	Urban	20°58.414'	107°09.776'	M1.7.135	Sergentomyia	NA	sp.	M	CDC 3	Private house at the border of the village, built against a rocky hill with small and big caves covered by forest	cave	Chickens, dogs and bats	yes
2016-05-31	Quang Ninh	Hạ Long	Zone 2A, Hà Phong	7	Urban	20°58.414'	107°09.776'	M1.7.136	Sergentomyia	NA	sp.	M	CDC 3	Private house at the border of the village, built against a rocky hill with small and big caves covered by forest	cave	Chickens, dogs and bats	yes
2016-05-31	Quang Ninh	Hạ Long	Zone 2A, Hà Phong	7	Urban	20°58.414'	107°09.776'	M1.7.137	Phlebotomus	NA	sp.	M	CDC 3	Private house at the border of the village, built against a rocky hill with small and big caves covered by forest	cave	Chickens, dogs and bats	yes
2016-05-31	Quang Ninh	Hạ Long	Zone 2A, Hà Phong	7	Urban	20°58.414'	107°09.776'	M1.7.138	Sergentomyia	Neophlebotomus	sylvatica	F	CDC 3	Private house at the border of the village, built against a rocky hill with small and big caves covered by forest	cave	Chickens, dogs and bats	yes
2016-05-31	Quang Ninh	Hạ Long	Zone 2A, Hà Phong	7	Urban	20°58.414'	107°09.776'	M1.7.139	NA	NA	NA	M	CDC 3	Private house at the border of the village, built against a rocky hill with small and big caves covered by forest	cave	Chickens, dogs and bats	yes
2016-05-31	Quang Ninh	Hạ Long	Zone 2A, Hà Phong	7	Urban	20°58.414'	107°09.776'	M1.7.140	Sergentomyia	NA	sp.	M	CDC 3	Private house at the border of the village, built against a rocky hill with small and big caves covered by forest	cave	Chickens, dogs and bats	yes
2016-05-31	Quang Ninh	Hạ Long	Zone 2A, Hà Phong	7	Urban	20°58.414'	107°09.776'	M1.7.141	Sergentomyia	Parrotomyia	barraudi group	F	CDC 3	Private house at the border of the village, built against a rocky hill with small and big caves covered by forest	cave	Chickens, dogs and bats	yes
2016-05-31	Quang Ninh	Hạ Long	Zone 2A, Hà Phong	7	Urban	20°58.414'	107°09.776'	M1.7.142	Phlebotomus	NA	sp.	M	CDC 3	Private house at the border of the village, built against a rocky hill with small and big caves covered by forest	cave	Chickens, dogs and bats	yes
2016-05-31	Quang Ninh	Hạ Long	Zone 2A, Hà Phong	7	Urban	20°58.414'	107°09.776'	M1.7.143	Sergentomyia	NA	sp.	M	CDC 3	Private house at the border of the village, built against a rocky hill with small and big caves covered by forest	cave	Chickens, dogs and bats	yes
2016-05-31	Quang Ninh	Hạ Long	Zone 2A, Hà Phong	7	Urban	20°58.414'	107°09.776'	M1.7.144	Sergentomyia	NA	sp.	M	CDC 3	Private house at the border of the village, built against a rocky hill with small and big caves covered by forest	cave	Chickens, dogs and bats	yes
2016-05-31	Quang Ninh	Hạ Long	Zone 2A, Hà Phong	7	Urban	20°58.414'	107°09.776'	M1.7.145	Sergentomyia	Parrotomyia	barraudi group	M	CDC 3	Private house at the border of the village, built against a rocky hill with small and big caves covered by forest	cave	Chickens, dogs and bats	yes
2016-05-31	Quang Ninh	Hạ Long	Zone 2A, Hà Phong	7	Urban	20°58.414'	107°09.776'	M1.7.146	Sergentomyia	Parrotomyia	barraudi group	F	CDC 3	Private house at the border of the village, built against a rocky hill with small and big caves covered by forest	cave	Chickens, dogs and bats	yes
2016-05-31	Quang Ninh	Hạ Long	Zone 2A, Hà Phong	7	Urban	20°58.414'	107°09.776'	M1.7.147	Sergentomyia	NA	sp.	M	CDC 3	Private house at the border of the village, built against a rocky hill with small and big caves covered by forest	cave	Chickens, dogs and bats	yes
2016-05-31	Quang Ninh	Hạ Long	Zone 2A, Hà Phong	7	Urban	20°58.414'	107°09.776'	M1.7.148	Sergentomyia	NA	sp.	M	CDC 3	Private house at the border of the village, built against a rocky hill with small and big caves covered by forest	cave	Chickens, dogs and bats	yes
2016-05-31	Quang Ninh	Hạ Long	Zone 2A, Hà Phong	7	Urban	20°58.414'	107°09.776'	M1.7.149	Sergentomyia	NA	sp.	M	CDC 3	Private house at the border of the village, built against a rocky hill with small and big caves covered by forest	cave	Chickens, dogs and bats	yes
2016-05-31	Quang Ninh	Hạ Long	Zone 2A, Hà Phong	7	Urban	20°58.414'	107°09.776'	M1.7.150	Sergentomyia	NA	sp.	M	CDC 3	Private house at the border of the village, built against a rocky hill with small and big caves covered by forest	cave	Chickens, dogs and bats	yes
2016-05-31	Quang Ninh	Hạ Long	Zone 2A, Hà Phong	7	Urban	20°58.414'	107°09.776'	M1.7.151	Sergentomyia	NA	sp.	M	CDC 3	Private house at the border of the village, built against a rocky hill with small and big caves covered by forest	cave	Chickens, dogs and bats	yes
2016-05-31	Quang Ninh	Hạ Long	Zone 2A, Hà Phong	7	Urban	20°58.414'	107°09.776'	M1.7.152	Sergentomyia	NA	sp.	M	CDC 3	Private house at the border of the village, built against a rocky hill with small and big caves covered by forest	cave	Chickens, dogs and bats	yes
2016-05-31	Quang Ninh	Hạ Long	Zone 2A, Hà Phong	7	Urban	20°58.414'	107°09.776'	M1.7.153	Sergentomyia	NA	sp.	M	CDC 3	Private house at the border of the village, built against a rocky hill with small and big caves covered by forest	cave	Chickens, dogs and bats	yes
2016-05-31	Quang Ninh	Hạ Long	Zone 2A, Hà Phong	7	Urban	20°58.414'	107°09.776'	M1.7.154	Sergentomyia	NA	sp.	M	CDC 3	Private house at the border of the village, built against a rocky hill with small and big caves covered by forest	cave	Chickens, dogs and bats	yes
2016-05-31	Quang Ninh	Hạ Long	Zone 2A, Hà Phong	7	Urban	20°58.414'	107°09.776'	M1.7.155	Sergentomyia	NA	sp.	M	CDC 3	Private house at the border of the village, built against a rocky hill with small and big caves covered by forest	cave	Chickens, dogs and bats	yes
2016-05-31	Quang Ninh	Hạ Long	Zone 2A, Hà Phong	7	Urban	20°58.414'	107°09.776'	M1.7.156	Sergentomyia	NA	sp.	M	CDC 3	Private house at the border of the village, built against a rocky hill with small and big caves covered by forest	cave	Chickens, dogs and bats	yes
2016-05-31	Quang Ninh	Hạ Long	Zone 2A, Hà Phong	7	Urban	20°58.414'	107°09.776'	M1.7.157a	Sergentomyia	Neophlebotomus	sylvatica	M	CDC 3	Private house at the border of the village, built against a rocky hill with small and big caves covered by forest	cave	Chickens, dogs and bats	yes
2016-05-31	Quang Ninh	Hạ Long	Zone 2A, Hà Phong	7	Urban	20°58.414'	107°09.776'	M1.7.157b	Sergentomyia	Neophlebotomus	sylvatica	M	CDC 3	Private house at the border of the village, built against a rocky hill with small and big caves covered by forest	cave	Chickens, dogs and bats	yes
2016-05-31	Quang Ninh	Hạ Long	Zone 2A, Hà Phong	7	Urban	20°58.414'	107°09.776'	M1.7.159	Sergentomyia	Neophlebotomus	sylvatica	M	CDC 3	Private house at the border of the village, built against a rocky hill with small and big caves covered by forest	cave	Chickens, dogs and bats	yes
2016-05-31	Quang Ninh	Hạ Long	Zone 2A, Hà Phong	7	Urban	20°58.414'	107°09.776'	M1.7.160	Sergentomyia	Neophlebotomus	sylvatica	M	CDC 3	Private house at the border of the village, built against a rocky hill with small and big caves covered by forest	cave	Chickens, dogs and bats	yes
2016-05-31	Quang Ninh	Hạ Long	Zone 2A, Hà Phong	7	Urban	20°58.414'	107°09.776'	M1.7.161	Sergentomyia	Neophlebotomus	sylvatica	M	CDC 3	Private house at the border of the village, built against a rocky hill with small and big caves covered by forest	cave	Chickens, dogs and bats	yes
2016-05-31	Quang Ninh	Hạ Long	Zone 2A, Hà Phong	7	Urban	20°58.414'	107°09.776'	M1.7.162	Sergentomyia	NA	sp.	M	CDC 3	Private house at the border of the village, built against a rocky hill with small and big caves covered by forest	cave	Chickens, dogs and bats	yes
2016-05-31	Quang Ninh	Hạ Long	Zone 2A, Hà Phong	7	Urban	20°58.414'	107°09.776'	M1.7.163	Sergentomyia	Parrotomyia	barraudi group	F	CDC 3	Private house at the border of the village, built against a rocky hill with small and big caves covered by forest	cave	Chickens, dogs and bats	yes
2016-05-31	Quang Ninh	Hạ Long	Zone 2A, Hà Phong	7	Urban	20°58.414'	107°09.776'	M1.7.164	Sergentomyia	Neophlebotomus	sylvatica	M	CDC 3	Private house at the border of the village, built against a rocky hill with small and big caves covered by forest	cave	Chickens, dogs and bats	yes
2016-05-31	Quang Ninh	Hạ Long	Zone 2A, Hà Phong	7	Urban	20°58.414'	107°09.776'	M1.7.165	Sergentomyia	Neophlebotomus	sylvatica	F	CDC 3	Private house at the border of the village, built against a rocky hill with small and big caves covered by forest	cave	Chickens, dogs and bats	yes
2016-05-31	Quang Ninh	Hạ Long	Zone 2A, Hà Phong	7	Urban	20°58.414'	107°09.776'	M1.7.166	Chinius	NA	junlianensis	F	CDC 3	Private house at the border of the village, built against a rocky hill with small and big caves covered by forest	cave	Chickens, dogs and bats	yes
2016-05-31	Quang Ninh	Hạ Long	Zone 2A, Hà Phong	7	Urban	20°58.414'	107°09.776'	M1.7.167	Sergentomyia	Parrotomyia	barraudi group	F	CDC 3	Private house at the border of the village, built against a rocky hill with small and big caves covered by forest	cave	Chickens, dogs and bats	yes
2016-05-31	Quang Ninh	Hạ Long	Zone 2A, Hà Phong	7	Urban	20°58.414'	107°09.776'	M1.7.168	NA	NA	NA	M	CDC 3	Private house at the border of the village, built against a rocky hill with small and big caves covered by forest	cave	Chickens, dogs and bats	yes
2016-05-31	Quang Ninh	Hạ Long	Zone 2A, Hà Phong	7	Urban	20°58.414'	107°09.776'	M1.7.169	Sergentomyia	Parrotomyia	barraudi group	F	CDC 3	Private house at the border of the village, built against a rocky hill with small and big caves covered by forest	cave	Chickens, dogs and bats	yes
2016-05-31	Quang Ninh	Hạ Long	Zone 2A, Hà Phong	7	Urban	20°58.414'	107°09.776'	M1.7.170	Sergentomyia	Neophlebotomus	sylvatica	M	CDC 3	Private house at the border of the village, built against a rocky hill with small and big caves covered by forest	cave	Chickens, dogs and bats	yes
2016-05-31	Quang Ninh	Hạ Long	Zone 2A, Hà Phong	7	Urban	20°58.414'	107°09.776'	M1.7.171	Sergentomyia	Neophlebotomus	sylvatica	M	CDC 3	Private house at the border of the village, built against a rocky hill with small and big caves covered by forest	cave	Chickens, dogs and bats	yes
2016-05-31	Quang Ninh	Hạ Long	hamlet 2, Zone 7, Phường Hồng Hà	8	Urban	20°57.340'	107°07.995'	M1.8.1	Phlebotomus	Anaphlebotomus	stantoni	M	CDC 2	Private house in town with garden	Indoor area	one dog	yes
2016-05-31	Quang Ninh	Hạ Long	hamlet 2, Zone 7, Phường Hồng Hà	8	Urban	20°57.340'	107°07.995'	M1.8.2	Phlebotomus	Anaphlebotomus	stantoni	F	CDC 2	Private house in town with garden	Indoor area	one dog	yes
2016-06-01	Quang Ninh	Cam Pha	hamlet 4 Zone 7, Phường Quang Hanh	10	Urban	20°59.615'	107°12.592'	M1.10.1	Phlebotomus	NA	sp.	M	CDC 4	Private house at the border of the town built against a rocky hill with caves covered by forest	dog shed	Chickens, pigeons and dogs	yes
2016-06-01	Quang Ninh	Cam Pha	hamlet 4 Zone 7, Phường Quang Hanh	10	Urban	20°59.615'	107°12.592'	M1.10.2	Phlebotomus	Euphlebotomus	yunshengensis	F	CDC 4	Private house at the border of the town built against a rocky hill with caves covered by forest	dog shed	Chickens, pigeons and dogs	yes
2016-06-01	Quang Ninh	Cam Pha	hamlet 4 Zone 7, Phường Quang Hanh	10	Urban	20°59.615'	107°12.592'	M1.10.3	Phlebotomus	Anaphlebotomus	stantoni	F	CDC 4	Private house at the border of the town built against a rocky hill with caves covered by forest	dog shed	Chickens, pigeons and dogs	yes
2016-06-01	Quang Ninh	Cam Pha	hamlet 4 Zone 7, Phường Quang Hanh	10	Urban	20°59.615'	107°12.592'	M1.10.4	Phlebotomus	Euphlebotomus	mascomai	F	CDC 4	Private house at the border of the town built against a rocky hill with caves covered by forest	dog shed	Chickens, pigeons and dogs	yes
2016-06-01	Quang Ninh	Cam Pha	hamlet 4 Zone 7, Phường Quang Hanh	10	Urban	20°59.615'	107°12.592'	M1.10.5	NA	NA	NA	?	CDC 5	Private house at the border of the town built against a rocky hill with caves covered by forest	Cave	Chickens, pigeons and dogs	yes
2016-06-01	Quang Ninh	Cam Pha	hamlet 4 Zone 7, Phường Quang Hanh	10	Urban	20°59.615'	107°12.592'	M1.10.6	Phlebotomus	Anaphlebotomus	stantoni	F	CDC 5	Private house at the border of the town built against a rocky hill with caves covered by forest	Cave	Chickens, pigeons and dogs	yes
2016-06-01	Quang Ninh	Cam Pha	hamlet 4 Zone 7, Phường Quang Hanh	10	Urban	20°59.615'	107°12.592'	M1.10.7	Phlebotomus	Euphlebotomus	yunshengensis	M	CDC 5	Private house at the border of the town built against a rocky hill with caves covered by forest	Cave	Chickens, pigeons and dogs	yes
2016-06-01	Quang Ninh	Cam Pha	hamlet 4 Zone 7, Phường Quang Hanh	10	Urban	20°59.615'	107°12.592'	M1.10.8	Phlebotomus	Euphlebotomus	yunshengensis	M	CDC 5	Private house at the border of the town built against a rocky hill with caves covered by forest	Cave	Chickens, pigeons and dogs	yes
2016-06-01	Quang Ninh	Cam Pha	hamlet 4 Zone 7, Phường Quang Hanh	10	Urban	20°59.615'	107°12.592'	M1.10.9	Phlebotomus	Euphlebotomus	mascomai	F	CDC 5	Private house at the border of the town built against a rocky hill with caves covered by forest	Cave	Chickens, pigeons and dogs	yes
2016-06-01	Quang Ninh	Cam Pha	hamlet 4 Zone 7, Phường Quang Hanh	10	Urban	20°59.615'	107°12.592'	M1.10.10	Phlebotomus	Larroussius	betisi	M	CDC 5	Private house at the border of the town built against a rocky hill with caves covered by forest	Cave	Chickens, pigeons and dogs	yes
2016-06-01	Quang Ninh	Cam Pha	hamlet 4 Zone 7, Phường Quang Hanh	10	Urban	20°59.615'	107°12.592'	M1.10.11	Sergentomyia	Parrotomyia	barraudi group	F	CDC 5	Private house at the border of the town built against a rocky hill with caves covered by forest	Cave	Chickens, pigeons and dogs	yes
2016-06-01	Quang Ninh	Cam Pha	hamlet 4 Zone 7, Phường Quang Hanh	10	Urban	20°59.615'	107°12.592'	M1.10.12	Phlebotomus	Larroussius	sp.	M	CDC 5	Private house at the border of the town built against a rocky hill with caves covered by forest	Cave	Chickens, pigeons and dogs	yes
2016-06-01	Quang Ninh	Cam Pha	hamlet 4 Zone 7, Phường Quang Hanh	10	Urban	20°59.615'	107°12.592'	M1.10.13	NA	NA	NA	?	CDC 5	Private house at the border of the town built against a rocky hill with caves covered by forest	Cave	Chickens, pigeons and dogs	yes
2016-06-01	Quang Ninh	Cam Pha	hamlet 4 Zone 7, Phường Quang Hanh	10	Urban	20°59.615'	107°12.592'	M1.10.14	NA	NA	NA	M	CDC 5	Private house at the border of the town built against a rocky hill with caves covered by forest	Cave	Chickens, pigeons and dogs	yes
2016-06-01	Quang Ninh	Cam Pha	hamlet 4 Zone 7, Phường Quang Hanh	10	Urban	20°59.615'	107°12.592'	M1.10.15	NA	NA	NA	F	CDC 5	Private house at the border of the town built against a rocky hill with caves covered by forest	Cave	Chickens, pigeons and dogs	yes
2016-06-01	Quang Ninh	Cam Pha	hamlet 4 Zone 7, Phường Quang Hanh	10	Urban	20°59.615'	107°12.592'	M1.10.16a	Phlebotomus	Euphlebotomus	mascomai	F	CDC 5	Private house at the border of the town built against a rocky hill with caves covered by forest	Cave	Chickens, pigeons and dogs	yes
2016-06-01	Quang Ninh	Cam Pha	hamlet 4 Zone 7, Phường Quang Hanh	10	Urban	20°59.615'	107°12.592'	M1.10.16b	Sergentomyia	NA	sp.	M	CDC 5	Private house at the border of the town built against a rocky hill with caves covered by forest	Cave	Chickens, pigeons and dogs	yes
2016-06-01	Quang Ninh	Cam Pha	hamlet 4 Zone 7, Phường Quang Hanh	10	Urban	20°59.615'	107°12.592'	M1.10.17	Phlebotomus	Larroussius	sp.	M	CDC 5	Private house at the border of the town built against a rocky hill with caves covered by forest	Cave	Chickens, pigeons and dogs	yes
2016-06-01	Quang Ninh	Cam Pha	hamlet 4 Zone 7, Phường Quang Hanh	10	Urban	20°59.615'	107°12.592'	M1.10.18	Sergentomyia	Parrotomyia	barraudi group	F	CDC 5	Private house at the border of the town built against a rocky hill with caves covered by forest	Cave	Chickens, pigeons and dogs	yes
2016-06-01	Quang Ninh	Cam Pha	hamlet 4 Zone 7, Phường Quang Hanh	10	Urban	20°59.615'	107°12.592'	M1.10.19	Sergentomyia	Neophlebotomus	sylvatica	F	CDC 5	Private house at the border of the town built against a rocky hill with caves covered by forest	Cave	Chickens, pigeons and dogs	yes
2016-06-01	Quang Ninh	Cam Pha	hamlet 4 Zone 7, Phường Quang Hanh	10	Urban	20°59.615'	107°12.592'	M1.10.20	Sergentomyia	NA	sp.	M	CDC 5	Private house at the border of the town built against a rocky hill with caves covered by forest	Cave	Chickens, pigeons and dogs	yes
2016-06-01	Quang Ninh	Cam Pha	hamlet 4 Zone 7, Phường Quang Hanh	10	Urban	20°59.615'	107°12.592'	M1.10.21	Phlebotomus	Euphlebotomus	mascomai	M	CDC 5	Private house at the border of the town built against a rocky hill with caves covered by forest	Cave	Chickens, pigeons and dogs	yes
2016-06-01	Quang Ninh	Cam Pha	hamlet 4 Zone 7, Phường Quang Hanh	10	Urban	20°59.615'	107°12.592'	M1.10.22	Sergentomyia	NA	sp.	M	CDC 5	Private house at the border of the town built against a rocky hill with caves covered by forest	Cave	Chickens, pigeons and dogs	yes
2016-06-01	Quang Ninh	Cam Pha	hamlet 4 Zone 7, Phường Quang Hanh	10	Urban	20°59.615'	107°12.592'	M1.10.23	Sergentomyia	Parrotomyia	barraudi group	F	CDC 5	Private house at the border of the town built against a rocky hill with caves covered by forest	Cave	Chickens, pigeons and dogs	yes
2016-06-01	Quang Ninh	Cam Pha	hamlet 4 Zone 7, Phường Quang Hanh	10	Urban	20°59.615'	107°12.592'	M1.10.24	Phlebotomus	Larroussius	sp.	M	CDC 5	Private house at the border of the town built against a rocky hill with caves covered by forest	Cave	Chickens, pigeons and dogs	yes
2016-06-01	Quang Ninh	Cam Pha	hamlet 4 Zone 7, Phường Quang Hanh	10	Urban	20°59.615'	107°12.592'	M1.10.25	Phlebotomus	Larroussius	sp.	M	CDC 5	Private house at the border of the town built against a rocky hill with caves covered by forest	Cave	Chickens, pigeons and dogs	yes
2016-06-01	Quang Ninh	Cam Pha	hamlet 4 Zone 7, Phường Quang Hanh	10	Urban	20°59.615'	107°12.592'	M1.10.26	Sergentomyia	Parrotomyia	barraudi group	F	CDC 5	Private house at the border of the town built against a rocky hill with caves covered by forest	Cave	Chickens, pigeons and dogs	yes
2016-06-01	Quang Ninh	Cam Pha	hamlet 4 Zone 7, Phường Quang Hanh	10	Urban	20°59.615'	107°12.592'	M1.10.27	Sergentomyia	Parrotomyia	barraudi group	F	CDC 5	Private house at the border of the town built against a rocky hill with caves covered by forest	Cave	Chickens, pigeons and dogs	yes
2016-06-01	Quang Ninh	Cam Pha	hamlet 4 Zone 7, Phường Quang Hanh	10	Urban	20°59.615'	107°12.592'	M1.10.28	Phlebotomus	Euphlebotomus	yunshengensis	M	CDC 5	Private house at the border of the town built against a rocky hill with caves covered by forest	Cave	Chickens, pigeons and dogs	yes
2016-06-01	Quang Ninh	Cam Pha	hamlet 4 Zone 7, Phường Quang Hanh	10	Urban	20°59.615'	107°12.592'	M1.10.29	Sergentomyia	Parrotomyia	barraudi group	M	CDC 5	Private house at the border of the town built against a rocky hill with caves covered by forest	Cave	Chickens, pigeons and dogs	yes
2016-06-01	Quang Ninh	Cam Pha	hamlet 4 Zone 7, Phường Quang Hanh	10	Urban	20°59.615'	107°12.592'	M1.10.30	NA	NA	NA	M	CDC 5	Private house at the border of the town built against a rocky hill with caves covered by forest	Cave	Chickens, pigeons and dogs	yes
2016-06-01	Quang Ninh	Cam Pha	hamlet 4 Zone 7, Phường Quang Hanh	10	Urban	20°59.615'	107°12.592'	M1.10.33	Phlebotomus	Euphlebotomus	mascomai	F	CDC 5	Private house at the border of the town built against a rocky hill with caves covered by forest	Cave	Chickens, pigeons and dogs	yes
2016-06-01	Quang Ninh	Cam Pha	hamlet 4 Zone 7, Phường Quang Hanh	10	Urban	20°59.615'	107°12.592'	M1.10.34	Phlebotomus	Anaphlebotomus	stantoni	F	CDC 5	Private house at the border of the town built against a rocky hill with caves covered by forest	Cave	Chickens, pigeons and dogs	yes
2016-06-01	Quang Ninh	Cam Pha	hamlet 4 Zone 7, Phường Quang Hanh	10	Urban	20°59.615'	107°12.592'	M1.10.35	Phlebotomus	Euphlebotomus	mascomai	M	CDC 5	Private house at the border of the town built against a rocky hill with caves covered by forest	Cave	Chickens, pigeons and dogs	yes
2016-06-01	Quang Ninh	Cam Pha	hamlet 4 Zone 7, Phường Quang Hanh	10	Urban	20°59.615'	107°12.592'	M1.10.36	Phlebotomus	Euphlebotomus	mascomai	F	CDC 5	Private house at the border of the town built against a rocky hill with caves covered by forest	Cave	Chickens, pigeons and dogs	yes
2016-06-01	Quang Ninh	Cam Pha	hamlet 4 Zone 7, Phường Quang Hanh	10	Urban	20°59.615'	107°12.592'	M1.10.37	Sergentomyia	Parrotomyia	barraudi group	M	CDC 5	Private house at the border of the town built against a rocky hill with caves covered by forest	Cave	Chickens, pigeons and dogs	yes
2016-06-01	Quang Ninh	Cam Pha	hamlet 4 Zone 7, Phường Quang Hanh	10	Urban	20°59.615'	107°12.592'	M1.10.38	Phlebotomus	Euphlebotomus	mascomai	F	CDC 5	Private house at the border of the town built against a rocky hill with caves covered by forest	Cave	Chickens, pigeons and dogs	yes
2016-06-01	Quang Ninh	Cam Pha	hamlet 4 Zone 7, Phường Quang Hanh	10	Urban	20°59.615'	107°12.592'	M1.10.39	Phlebotomus	Euphlebotomus	yunshengensis	M	CDC 5	Private house at the border of the town built against a rocky hill with caves covered by forest	Cave	Chickens, pigeons and dogs	yes
2016-06-01	Quang Ninh	Cam Pha	hamlet 4 Zone 7, Phường Quang Hanh	10	Urban	20°59.615'	107°12.592'	M1.10.40	Phlebotomus	Euphlebotomus	yunshengensis	M	CDC 5	Private house at the border of the town built against a rocky hill with caves covered by forest	Cave	Chickens, pigeons and dogs	yes
2016-06-01	Quang Ninh	Cam Pha	hamlet 4 Zone 7, Phường Quang Hanh	10	Urban	20°59.615'	107°12.592'	M1.10.41	Phlebotomus	Euphlebotomus	mascomai	F	CDC 5	Private house at the border of the town built against a rocky hill with caves covered by forest	Cave	Chickens, pigeons and dogs	yes
2016-06-01	Quang Ninh	Cam Pha	hamlet 4 Zone 7, Phường Quang Hanh	10	Urban	20°59.615'	107°12.592'	M1.10.42	Phlebotomus	Euphlebotomus	yunshengensis	F	CDC 5	Private house at the border of the town built against a rocky hill with caves covered by forest	Cave	Chickens, pigeons and dogs	yes
2016-06-01	Quang Ninh	Cam Pha	hamlet 4 Zone 7, Phường Quang Hanh	10	Urban	20°59.615'	107°12.592'	M1.10.43	Phlebotomus	Euphlebotomus	mascomai	M	CDC 5	Private house at the border of the town built against a rocky hill with caves covered by forest	Cave	Chickens, pigeons and dogs	yes
2016-06-01	Quang Ninh	Cam Pha	hamlet 4 Zone 7, Phường Quang Hanh	10	Urban	20°59.615'	107°12.592'	M1.10.44	Phlebotomus	Larroussius	betisi	M	CDC 5	Private house at the border of the town built against a rocky hill with caves covered by forest	Cave	Chickens, pigeons and dogs	yes
2016-06-01	Quang Ninh	Cam Pha	hamlet 4 Zone 7, Phường Quang Hanh	10	Urban	20°59.615'	107°12.592'	M1.10.45	Phlebotomus	NA	sp.	M	CDC 5	Private house at the border of the town built against a rocky hill with caves covered by forest	Cave	Chickens, pigeons and dogs	yes
2016-06-01	Quang Ninh	Cam Pha	hamlet 4 Zone 7, Phường Quang Hanh	10	Urban	20°59.615'	107°12.592'	M1.10.46	Phlebotomus	Euphlebotomus	mascomai	M	CDC 5	Private house at the border of the town built against a rocky hill with caves covered by forest	Cave	Chickens, pigeons and dogs	yes
2016-06-01	Quang Ninh	Cam Pha	hamlet 4 Zone 7, Phường Quang Hanh	10	Urban	20°59.615'	107°12.592'	M1.10.47	Sergentomyia	NA	sp.	M	CDC 5	Private house at the border of the town built against a rocky hill with caves covered by forest	Cave	Chickens, pigeons and dogs	yes
2016-06-01	Quang Ninh	Cam Pha	hamlet 4 Zone 7, Phường Quang Hanh	10	Urban	20°59.615'	107°12.592'	M1.10.48	Idiophlebotomus	NA	sp.	M	CDC 5	Private house at the border of the town built against a rocky hill with caves covered by forest	Cave	Chickens, pigeons and dogs	yes
2016-06-01	Quang Ninh	Cam Pha	hamlet 4 Zone 7, Phường Quang Hanh	10	Urban	20°59.615'	107°12.592'	M1.10.49	Sergentomyia	Parrotomyia	barraudi group	F	CDC 5	Private house at the border of the town built against a rocky hill with caves covered by forest	Cave	Chickens, pigeons and dogs	yes
2016-06-01	Quang Ninh	Cam Pha	hamlet 4 Zone 7, Phường Quang Hanh	10	Urban	20°59.615'	107°12.592'	M1.10.50	Phlebotomus	Larroussius	sp.	M	CDC 5	Private house at the border of the town built against a rocky hill with caves covered by forest	Cave	Chickens, pigeons and dogs	yes
2016-06-01	Quang Ninh	Cam Pha	hamlet 4 Zone 7, Phường Quang Hanh	10	Urban	20°59.615'	107°12.592'	M1.10.51	NA	NA	NA	M	CDC 5	Private house at the border of the town built against a rocky hill with caves covered by forest	Cave	Chickens, pigeons and dogs	yes
2016-06-01	Quang Ninh	Cam Pha	hamlet 4 Zone 7, Phường Quang Hanh	10	Urban	20°59.615'	107°12.592'	M1.10.52	Sergentomyia	Parrotomyia	barraudi group	M	CDC 5	Private house at the border of the town built against a rocky hill with caves covered by forest	Cave	Chickens, pigeons and dogs	yes
2016-06-01	Quang Ninh	Cam Pha	hamlet 4 Zone 7, Phường Quang Hanh	10	Urban	20°59.615'	107°12.592'	M1.10.53	Phlebotomus	Euphlebotomus	mascomai	F	CDC 5	Private house at the border of the town built against a rocky hill with caves covered by forest	Cave	Chickens, pigeons and dogs	yes
2016-06-01	Quang Ninh	Cam Pha	hamlet 4 Zone 7, Phường Quang Hanh	10	Urban	20°59.615'	107°12.592'	M1.10.54	Sergentomyia	NA	sp.	?	CDC 5	Private house at the border of the town built against a rocky hill with caves covered by forest	Cave	Chickens, pigeons and dogs	yes
2016-06-01	Quang Ninh	Cam Pha	hamlet 4 Zone 7, Phường Quang Hanh	10	Urban	20°59.615'	107°12.592'	M1.10.55	Sergentomyia	Neophlebotomus	sylvatica	F	CDC 5	Private house at the border of the town built against a rocky hill with caves covered by forest	Cave	Chickens, pigeons and dogs	yes
2016-06-01	Quang Ninh	Cam Pha	hamlet 4 Zone 7, Phường Quang Hanh	10	Urban	20°59.615'	107°12.592'	M1.10.56	Phlebotomus	Euphlebotomus	yunshengensis	M	CDC 5	Private house at the border of the town built against a rocky hill with caves covered by forest	Cave	Chickens, pigeons and dogs	yes
2016-06-01	Quang Ninh	Cam Pha	hamlet 4 Zone 7, Phường Quang Hanh	10	Urban	20°59.615'	107°12.592'	M1.10.57	Phlebotomus	Euphlebotomus	mascomai	F	CDC 5	Private house at the border of the town built against a rocky hill with caves covered by forest	Cave	Chickens, pigeons and dogs	yes
2016-06-01	Quang Ninh	Cam Pha	hamlet 4 Zone 7, Phường Quang Hanh	10	Urban	20°59.615'	107°12.592'	M1.10.58	Phlebotomus	Euphlebotomus	yunshengensis	F	CDC 5	Private house at the border of the town built against a rocky hill with caves covered by forest	Cave	Chickens, pigeons and dogs	yes
2016-06-01	Quang Ninh	Cam Pha	hamlet 4 Zone 7, Phường Quang Hanh	10	Urban	20°59.615'	107°12.592'	M1.10.59	Phlebotomus	Euphlebotomus	yunshengensis	M	CDC 5	Private house at the border of the town built against a rocky hill with caves covered by forest	Cave	Chickens, pigeons and dogs	yes
2016-06-01	Quang Ninh	Cam Pha	hamlet 4 Zone 7, Phường Quang Hanh	10	Urban	20°59.615'	107°12.592'	M1.10.60	Chinius	NA	junlianensis	F	CDC 5	Private house at the border of the town built against a rocky hill with caves covered by forest	Cave	Chickens, pigeons and dogs	yes
2016-06-01	Quang Ninh	Cam Pha	hamlet 4 Zone 7, Phường Quang Hanh	10	Urban	20°59.615'	107°12.592'	M1.10.61	Phlebotomus	Euphlebotomus	mascomai	M	CDC 5	Private house at the border of the town built against a rocky hill with caves covered by forest	Cave	Chickens, pigeons and dogs	yes
2016-06-01	Quang Ninh	Cam Pha	hamlet 4 Zone 7, Phường Quang Hanh	10	Urban	20°59.615'	107°12.592'	M1.10.62	Sergentomyia	Parrotomyia	barraudi group	F	CDC 5	Private house at the border of the town built against a rocky hill with caves covered by forest	Cave	Chickens, pigeons and dogs	yes
2016-06-01	Quang Ninh	Cam Pha	hamlet 4 Zone 7, Phường Quang Hanh	10	Urban	20°59.615'	107°12.592'	M1.10.63	Sergentomyia	Parrotomyia	barraudi group	F	CDC 5	Private house at the border of the town built against a rocky hill with caves covered by forest	Cave	Chickens, pigeons and dogs	yes
2016-06-01	Quang Ninh	Cam Pha	hamlet 4 Zone 7, Phường Quang Hanh	10	Urban	20°59.615'	107°12.592'	M1.10.64	Idiophlebotomus	NA	sp.	M	CDC 5	Private house at the border of the town built against a rocky hill with caves covered by forest	Cave	Chickens, pigeons and dogs	yes
2016-06-01	Quang Ninh	Cam Pha	hamlet 4 Zone 7, Phường Quang Hanh	11	Urban	20°59.564'	107°12.508'	M1.11.01	Phlebotomus	Anaphlebotomus	stantoni	?	CDC 4	Urban neighbourhood (farm surrounded by private houses) at the border of the town located close to a rocky hill covered by forest	dog shed	Ducks, chickens and dogs	yes
2016-06-01	Quang Ninh	Cam Pha	hamlet 4 Zone 7, Phường Quang Hanh	11	Urban	20°59.564'	107°12.508'	M1.11.02	Phlebotomus	Larroussius	sp.	F	CDC 4	Urban neighbourhood (farm surrounded by private houses) at the border of the town located close to a rocky hill covered by forest	dog shed	Ducks, chickens and dogs	yes
2016-06-01	Quang Ninh	Cam Pha	hamlet 4 Zone 7, Phường Quang Hanh	11	Urban	20°59.564'	107°12.508'	M1.11.03	Sergentomyia	Neophlebotomus	sylvatica	M	CDC 4	Urban neighbourhood (farm surrounded by private houses) at the border of the town located close to a rocky hill covered by forest	dog shed	Ducks, chickens and dogs	yes
2016-06-01	Quang Ninh	Cam Pha	near 320 Đặng Châu Tuệ, Quang Hanh	12	Urban	20°59.252'	107°11.756'	M1.12.1	Sergentomyia	Neophlebotomus	sylvatica	M	CDC 3	Urban neighbourhood at the border of the town against rocky hill with caves covered by forest	cave	Dogs, pigs and chickens	yes
2016-06-01	Quang Ninh	Cam Pha	near 320 Đặng Châu Tuệ, Quang Hanh	12	Urban	20°59.252'	107°11.756'	M1.12.2	Sergentomyia	Neophlebotomus	sylvatica	M	CDC 3	Urban neighbourhood at the border of the town against rocky hill with caves covered by forest	cave	Dogs, pigs and chickens	yes
2016-06-01	Quang Ninh	Cam Pha	near 320 Đặng Châu Tuệ, Quang Hanh	12	Urban	20°59.252'	107°11.756'	M1.12.3	Sergentomyia	Neophlebotomus	sylvatica	F	CDC 3	Urban neighbourhood at the border of the town against rocky hill with caves covered by forest	cave	Dogs, pigs and chickens	yes
2016-06-01	Quang Ninh	Cam Pha	near 320 Đặng Châu Tuệ, Quang Hanh	12	Urban	20°59.252'	107°11.756'	M1.12.4	Sergentomyia	Parrotomyia	barraudi group	F	CDC 3	Urban neighbourhood at the border of the town against rocky hill with caves covered by forest	cave	Dogs, pigs and chickens	yes
2016-06-01	Quang Ninh	Cam Pha	near 320 Đặng Châu Tuệ, Quang Hanh	12	Urban	20°59.252'	107°11.756'	M1.12.5	Sergentomyia	Neophlebotomus	sylvatica	M	CDC 3	Urban neighbourhood at the border of the town against rocky hill with caves covered by forest	cave	Dogs, pigs and chickens	yes
2016-06-01	Quang Ninh	Cam Pha	near 320 Đặng Châu Tuệ, Quang Hanh	12	Urban	20°59.252'	107°11.756'	M1.12.6	Sergentomyia	Neophlebotomus	sylvatica	M	CDC 3	Urban neighbourhood at the border of the town against rocky hill with caves covered by forest	cave	Dogs, pigs and chickens	yes
2016-06-01	Quang Ninh	Cam Pha	near 320 Đặng Châu Tuệ, Quang Hanh	12	Urban	20°59.252'	107°11.756'	M1.12.7	Sergentomyia	Neophlebotomus	sylvatica	M	CDC 3	Urban neighbourhood at the border of the town against rocky hill with caves covered by forest	cave	Dogs, pigs and chickens	yes
2016-06-01	Quang Ninh	Cam Pha	near 320 Đặng Châu Tuệ, Quang Hanh	12	Urban	20°59.252'	107°11.756'	M1.12.8	Sergentomyia	NA	sp.	M	CDC 3	Urban neighbourhood at the border of the town against rocky hill with caves covered by forest	cave	Dogs, pigs and chickens	yes
2016-06-01	Quang Ninh	Cam Pha	near 320 Đặng Châu Tuệ, Quang Hanh	12	Urban	20°59.252'	107°11.756'	M1.12.9	Sergentomyia	Neophlebotomus	sylvatica	F	CDC 3	Urban neighbourhood at the border of the town against rocky hill with caves covered by forest	cave	Dogs, pigs and chickens	yes
2016-06-01	Quang Ninh	Cam Pha	near 320 Đặng Châu Tuệ, Quang Hanh	12	Urban	20°59.252'	107°11.756'	M1.12.10	Sergentomyia	NA	sp.	M	CDC 3	Urban neighbourhood at the border of the town against rocky hill with caves covered by forest	cave	Dogs, pigs and chickens	yes
2016-06-01	Quang Ninh	Cam Pha	near 320 Đặng Châu Tuệ, Quang Hanh	12	Urban	20°59.252'	107°11.756'	M1.12.11	Sergentomyia	Neophlebotomus	sylvatica	M	CDC 3	Urban neighbourhood at the border of the town against rocky hill with caves covered by forest	cave	Dogs, pigs and chickens	yes
2016-06-01	Quang Ninh	Cam Pha	near 320 Đặng Châu Tuệ, Quang Hanh	12	Urban	20°59.252'	107°11.756'	M1.12.12	Sergentomyia	Neophlebotomus	sylvatica	M	CDC 3	Urban neighbourhood at the border of the town against rocky hill with caves covered by forest	cave	Dogs, pigs and chickens	yes
2016-06-01	Quang Ninh	Cam Pha	near 320 Đặng Châu Tuệ, Quang Hanh	12	Urban	20°59.252'	107°11.756'	M1.12.13	Sergentomyia	Neophlebotomus	sylvatica	M	CDC 3	Urban neighbourhood at the border of the town against rocky hill with caves covered by forest	cave	Dogs, pigs and chickens	yes
2016-06-01	Quang Ninh	Cam Pha	near 320 Đặng Châu Tuệ, Quang Hanh	12	Urban	20°59.252'	107°11.756'	M1.12.14	Sergentomyia	Parrotomyia	barraudi group	F	CDC 3	Urban neighbourhood at the border of the town against rocky hill with caves covered by forest	cave	Dogs, pigs and chickens	yes
2016-06-01	Quang Ninh	Cam Pha	near 320 Đặng Châu Tuệ, Quang Hanh	12	Urban	20°59.252'	107°11.756'	M1.12.15	Chinius	NA	junlianensis	F	CDC 3	Urban neighbourhood at the border of the town against rocky hill with caves covered by forest	cave	Dogs, pigs and chickens	yes
2016-06-01	Quang Ninh	Cam Pha	near 320 Đặng Châu Tuệ, Quang Hanh	12	Urban	20°59.252'	107°11.756'	M1.12.16	Phlebotomus	Larroussius	sp.	M	CDC 3	Urban neighbourhood at the border of the town against rocky hill with caves covered by forest	cave	Dogs, pigs and chickens	yes
2016-06-01	Quang Ninh	Cam Pha	near 320 Đặng Châu Tuệ, Quang Hanh	12	Urban	20°59.252'	107°11.756'	M1.12.17	Sergentomyia	Parrotomyia	barraudi group	F	CDC 3	Urban neighbourhood at the border of the town against rocky hill with caves covered by forest	cave	Dogs, pigs and chickens	yes
2016-06-01	Quang Ninh	Cam Pha	near 320 Đặng Châu Tuệ, Quang Hanh	12	Urban	20°59.252'	107°11.756'	M1.12.18	Sergentomyia	Neophlebotomus	sylvatica	M	CDC 3	Urban neighbourhood at the border of the town against rocky hill with caves covered by forest	cave	Dogs, pigs and chickens	yes
2016-06-01	Quang Ninh	Cam Pha	near 320 Đặng Châu Tuệ, Quang Hanh	12	Urban	20°59.252'	107°11.756'	M1.12.19	NA	NA	NA	M	CDC 3	Urban neighbourhood at the border of the town against rocky hill with caves covered by forest	cave	Dogs, pigs and chickens	yes
2016-06-01	Quang Ninh	Cam Pha	near 320 Đặng Châu Tuệ, Quang Hanh	12	Urban	20°59.252'	107°11.756'	M1.12.20	Sergentomyia	Neophlebotomus	sylvatica	M	CDC 3	Urban neighbourhood at the border of the town against rocky hill with caves covered by forest	cave	Dogs, pigs and chickens	yes
2016-06-01	Quang Ninh	Cam Pha	near 320 Đặng Châu Tuệ, Quang Hanh	12	Urban	20°59.252'	107°11.756'	M1.12.21	Sergentomyia	Neophlebotomus	sylvatica	M	CDC 3	Urban neighbourhood at the border of the town against rocky hill with caves covered by forest	cave	Dogs, pigs and chickens	yes
2016-06-01	Quang Ninh	Cam Pha	near 320 Đặng Châu Tuệ, Quang Hanh	12	Urban	20°59.252'	107°11.756'	M1.12.22	Sergentomyia	Neophlebotomus	sylvatica	M	CDC 3	Urban neighbourhood at the border of the town against rocky hill with caves covered by forest	cave	Dogs, pigs and chickens	yes
2016-06-01	Quang Ninh	Cam Pha	near 320 Đặng Châu Tuệ, Quang Hanh	12	Urban	20°59.252'	107°11.756'	M1.12.23	Sergentomyia	Neophlebotomus	sylvatica	M	CDC 3	Urban neighbourhood at the border of the town against rocky hill with caves covered by forest	cave	Dogs, pigs and chickens	yes
2016-06-01	Quang Ninh	Cam Pha	near 320 Đặng Châu Tuệ, Quang Hanh	12	Urban	20°59.252'	107°11.756'	M1.12.24	Sergentomyia	Parrotomyia	barraudi group	M	CDC 3	Urban neighbourhood at the border of the town against rocky hill with caves covered by forest	cave	Dogs, pigs and chickens	yes
2016-06-01	Quang Ninh	Cam Pha	near 320 Đặng Châu Tuệ, Quang Hanh	12	Urban	20°59.252'	107°11.756'	M1.12.25	Sergentomyia	NA	sp.	M	CDC 3	Urban neighbourhood at the border of the town against rocky hill with caves covered by forest	cave	Dogs, pigs and chickens	yes
2016-06-01	Quang Ninh	Cam Pha	near 320 Đặng Châu Tuệ, Quang Hanh	12	Urban	20°59.252'	107°11.756'	M1.12.26	Sergentomyia	Neophlebotomus	sylvatica	M	CDC 3	Urban neighbourhood at the border of the town against rocky hill with caves covered by forest	cave	Dogs, pigs and chickens	yes
2016-06-01	Quang Ninh	Cam Pha	near 320 Đặng Châu Tuệ, Quang Hanh	12	Urban	20°59.252'	107°11.756'	M1.12.27	NA	NA	NA	M	CDC 3	Urban neighbourhood at the border of the town against rocky hill with caves covered by forest	cave	Dogs, pigs and chickens	yes
2016-06-01	Quang Ninh	Cam Pha	near 320 Đặng Châu Tuệ, Quang Hanh	12	Urban	20°59.252'	107°11.756'	M1.12.28	Sergentomyia	Neophlebotomus	sylvatica	M	CDC 3	Urban neighbourhood at the border of the town against rocky hill with caves covered by forest	cave	Dogs, pigs and chickens	yes
2016-06-01	Quang Ninh	Cam Pha	near 320 Đặng Châu Tuệ, Quang Hanh	12	Urban	20°59.252'	107°11.756'	M1.12.29	Sergentomyia	Neophlebotomus	sylvatica	F	CDC 3	Urban neighbourhood at the border of the town against rocky hill with caves covered by forest	cave	Dogs, pigs and chickens	yes
2016-06-01	Quang Ninh	Cam Pha	near 320 Đặng Châu Tuệ, Quang Hanh	12	Urban	20°59.252'	107°11.756'	M1.12.30	Sergentomyia	Neophlebotomus	sylvatica	M	CDC 3	Urban neighbourhood at the border of the town against rocky hill with caves covered by forest	cave	Dogs, pigs and chickens	yes
2016-06-01	Quang Ninh	Cam Pha	near 320 Đặng Châu Tuệ, Quang Hanh	12	Urban	20°59.252'	107°11.756'	M1.12.31	NA	NA	NA	M	CDC 3	Urban neighbourhood at the border of the town against rocky hill with caves covered by forest	cave	Dogs, pigs and chickens	yes
2016-06-01	Quang Ninh	Cam Pha	near 320 Đặng Châu Tuệ, Quang Hanh	12	Urban	20°59.252'	107°11.756'	M1.12.32	Sergentomyia	Neophlebotomus	sylvatica	M	CDC 3	Urban neighbourhood at the border of the town against rocky hill with caves covered by forest	cave	Dogs, pigs and chickens	yes
2016-06-01	Quang Ninh	Cam Pha	near 320 Đặng Châu Tuệ, Quang Hanh	12	Urban	20°59.252'	107°11.756'	M1.12.33	Sergentomyia	Neophlebotomus	sylvatica	M	CDC 3	Urban neighbourhood at the border of the town against rocky hill with caves covered by forest	cave	Dogs, pigs and chickens	yes
2016-06-01	Quang Ninh	Cam Pha	near 320 Đặng Châu Tuệ, Quang Hanh	12	Urban	20°59.252'	107°11.756'	M1.12.34	Sergentomyia	NA	sp.	M	CDC 3	Urban neighbourhood at the border of the town against rocky hill with caves covered by forest	cave	Dogs, pigs and chickens	yes
2016-06-01	Quang Ninh	Cam Pha	near 320 Đặng Châu Tuệ, Quang Hanh	12	Urban	20°59.252'	107°11.756'	M1.12.35	Sergentomyia	Neophlebotomus	sylvatica	M	CDC 3	Urban neighbourhood at the border of the town against rocky hill with caves covered by forest	cave	Dogs, pigs and chickens	yes
2016-06-01	Quang Ninh	Cam Pha	near 320 Đặng Châu Tuệ, Quang Hanh	12	Urban	20°59.252'	107°11.756'	M1.12.36	Phlebotomus	Euphlebotomus	yunshengensis	F	CDC 3	Urban neighbourhood at the border of the town against rocky hill with caves covered by forest	cave	Dogs, pigs and chickens	yes
2016-06-01	Quang Ninh	Cam Pha	near 320 Đặng Châu Tuệ, Quang Hanh	12	Urban	20°59.252'	107°11.756'	M1.12.37	Sergentomyia	Parrotomyia	barraudi group	M	CDC 3	Urban neighbourhood at the border of the town against rocky hill with caves covered by forest	cave	Dogs, pigs and chickens	yes
2016-06-01	Quang Ninh	Cam Pha	near 320 Đặng Châu Tuệ, Quang Hanh	12	Urban	20°59.252'	107°11.756'	M1.12.38	Sergentomyia	Neophlebotomus	sylvatica	M	CDC 3	Urban neighbourhood at the border of the town against rocky hill with caves covered by forest	cave	Dogs, pigs and chickens	yes
2016-06-01	Quang Ninh	Cam Pha	near 320 Đặng Châu Tuệ, Quang Hanh	12	Urban	20°59.252'	107°11.756'	M1.12.39	Sergentomyia	Neophlebotomus	sylvatica	M	CDC 3	Urban neighbourhood at the border of the town against rocky hill with caves covered by forest	cave	Dogs, pigs and chickens	yes
2016-06-01	Quang Ninh	Cam Pha	near 320 Đặng Châu Tuệ, Quang Hanh	12	Urban	20°59.252'	107°11.756'	M1.12.40	Sergentomyia	Neophlebotomus	sylvatica	M	CDC 3	Urban neighbourhood at the border of the town against rocky hill with caves covered by forest	cave	Dogs, pigs and chickens	yes
2016-06-01	Quang Ninh	Cam Pha	near 320 Đặng Châu Tuệ, Quang Hanh	12	Urban	20°59.252'	107°11.756'	M1.12.41	Sergentomyia	Neophlebotomus	sylvatica	M	CDC 3	Urban neighbourhood at the border of the town against rocky hill with caves covered by forest	cave	Dogs, pigs and chickens	yes
2016-06-01	Quang Ninh	Cam Pha	near 320 Đặng Châu Tuệ, Quang Hanh	12	Urban	20°59.252'	107°11.756'	M1.12.42	Sergentomyia	Neophlebotomus	sylvatica	F	CDC 3	Urban neighbourhood at the border of the town against rocky hill with caves covered by forest	cave	Dogs, pigs and chickens	yes
2016-06-01	Quang Ninh	Cam Pha	near 320 Đặng Châu Tuệ, Quang Hanh	12	Urban	20°59.252'	107°11.756'	M1.12.43	NA	NA	NA	F	CDC 3	Urban neighbourhood at the border of the town against rocky hill with caves covered by forest	cave	Dogs, pigs and chickens	yes
2016-06-01	Quang Ninh	Cam Pha	near 320 Đặng Châu Tuệ, Quang Hanh	12	Urban	20°59.252'	107°11.756'	M1.12.44	Sergentomyia	Neophlebotomus	sylvatica	M	CDC 3	Urban neighbourhood at the border of the town against rocky hill with caves covered by forest	cave	Dogs, pigs and chickens	yes
2016-06-01	Quang Ninh	Cam Pha	near 320 Đặng Châu Tuệ, Quang Hanh	12	Urban	20°59.252'	107°11.756'	M1.12.45	Sergentomyia	Neophlebotomus	sylvatica	M	CDC 3	Urban neighbourhood at the border of the town against rocky hill with caves covered by forest	cave	Dogs, pigs and chickens	yes
2016-06-01	Quang Ninh	Cam Pha	near 320 Đặng Châu Tuệ, Quang Hanh	12	Urban	20°59.252'	107°11.756'	M1.12.46	Sergentomyia	Neophlebotomus	sylvatica	M	CDC 3	Urban neighbourhood at the border of the town against rocky hill with caves covered by forest	cave	Dogs, pigs and chickens	yes
2016-06-01	Quang Ninh	Cam Pha	near 320 Đặng Châu Tuệ, Quang Hanh	12	Urban	20°59.252'	107°11.756'	M1.12.47	NA	NA	NA	M	CDC 3	Urban neighbourhood at the border of the town against rocky hill with caves covered by forest	cave	Dogs, pigs and chickens	yes
2016-06-01	Quang Ninh	Cam Pha	near 320 Đặng Châu Tuệ, Quang Hanh	12	Urban	20°59.252'	107°11.756'	M1.12.48a	Sergentomyia	Neophlebotomus	sylvatica	M	CDC 3	Urban neighbourhood at the border of the town against rocky hill with caves covered by forest	cave	Dogs, pigs and chickens	yes
2016-06-01	Quang Ninh	Cam Pha	near 320 Đặng Châu Tuệ, Quang Hanh	12	Urban	20°59.252'	107°11.756'	M1.12.48b	NA	NA	NA	?	CDC 3	Urban neighbourhood at the border of the town against rocky hill with caves covered by forest	cave	Dogs, pigs and chickens	yes
2016-06-01	Quang Ninh	Cam Pha	near 320 Đặng Châu Tuệ, Quang Hanh	12	Urban	20°59.252'	107°11.756'	M1.12.49	Sergentomyia	NA	sp.	M	CDC 3	Urban neighbourhood at the border of the town against rocky hill with caves covered by forest	cave	Dogs, pigs and chickens	yes
2016-06-01	Quang Ninh	Cam Pha	near 320 Đặng Châu Tuệ, Quang Hanh	12	Urban	20°59.252'	107°11.756'	M1.12.50	Sergentomyia	NA	sp.	M	CDC 3	Urban neighbourhood at the border of the town against rocky hill with caves covered by forest	cave	Dogs, pigs and chickens	yes
2016-06-01	Quang Ninh	Cam Pha	near 320 Đặng Châu Tuệ, Quang Hanh	12	Urban	20°59.252'	107°11.756'	M1.12.51	NA	NA	NA	F	CDC 3	Urban neighbourhood at the border of the town against rocky hill with caves covered by forest	cave	Dogs, pigs and chickens	yes
2016-06-01	Quang Ninh	Cam Pha	near 320 Đặng Châu Tuệ, Quang Hanh	12	Urban	20°59.252'	107°11.756'	M1.12.52	Sergentomyia	Neophlebotomus	sylvatica	M	CDC 3	Urban neighbourhood at the border of the town against rocky hill with caves covered by forest	cave	Dogs, pigs and chickens	yes
2016-06-01	Quang Ninh	Cam Pha	near 320 Đặng Châu Tuệ, Quang Hanh	12	Urban	20°59.252'	107°11.756'	M1.12.53	Sergentomyia	Neophlebotomus	sylvatica	M	CDC 3	Urban neighbourhood at the border of the town against rocky hill with caves covered by forest	cave	Dogs, pigs and chickens	yes
2016-06-01	Quang Ninh	Cam Pha	near 320 Đặng Châu Tuệ, Quang Hanh	12	Urban	20°59.252'	107°11.756'	M1.12.54	Sergentomyia	Neophlebotomus	sylvatica	F	CDC 3	Urban neighbourhood at the border of the town against rocky hill with caves covered by forest	cave	Dogs, pigs and chickens	yes
2016-06-01	Quang Ninh	Cam Pha	near 320 Đặng Châu Tuệ, Quang Hanh	12	Urban	20°59.252'	107°11.756'	M1.12.55	Sergentomyia	Neophlebotomus	sylvatica	F	CDC 3	Urban neighbourhood at the border of the town against rocky hill with caves covered by forest	cave	Dogs, pigs and chickens	yes
2016-06-01	Quang Ninh	Cam Pha	near 320 Đặng Châu Tuệ, Quang Hanh	12	Urban	20°59.252'	107°11.756'	M1.12.56	Sergentomyia	Neophlebotomus	sylvatica	M	CDC 3	Urban neighbourhood at the border of the town against rocky hill with caves covered by forest	cave	Dogs, pigs and chickens	yes
2016-06-01	Quang Ninh	Cam Pha	near 320 Đặng Châu Tuệ, Quang Hanh	12	Urban	20°59.252'	107°11.756'	M1.12.57	Chinius	NA	junlianensis	F	CDC 3	Urban neighbourhood at the border of the town against rocky hill with caves covered by forest	cave	Dogs, pigs and chickens	yes
2016-06-01	Quang Ninh	Cam Pha	near 320 Đặng Châu Tuệ, Quang Hanh	12	Urban	20°59.252'	107°11.756'	M1.12.58	Sergentomyia	Neophlebotomus	sylvatica	M	CDC 3	Urban neighbourhood at the border of the town against rocky hill with caves covered by forest	cave	Dogs, pigs and chickens	yes
2016-06-01	Quang Ninh	Cam Pha	near 320 Đặng Châu Tuệ, Quang Hanh	12	Urban	20°59.252'	107°11.756'	M1.12.59	Chinius	NA	junlianensis	F	CDC 3	Urban neighbourhood at the border of the town against rocky hill with caves covered by forest	cave	Dogs, pigs and chickens	yes
2016-06-01	Quang Ninh	Cam Pha	near 320 Đặng Châu Tuệ, Quang Hanh	12	Urban	20°59.252'	107°11.756'	M1.12.60	Chinius	NA	junlianensis	F	CDC 3	Urban neighbourhood at the border of the town against rocky hill with caves covered by forest	cave	Dogs, pigs and chickens	yes
2016-06-01	Quang Ninh	Cam Pha	near 320 Đặng Châu Tuệ, Quang Hanh	12	Urban	20°59.252'	107°11.756'	M1.12.61	Idiophlebotomus	NA	sp.	M	CDC 3	Urban neighbourhood at the border of the town against rocky hill with caves covered by forest	cave	Dogs, pigs and chickens	yes
2016-06-01	Quang Ninh	Cam Pha	near 320 Đặng Châu Tuệ, Quang Hanh	12	Urban	20°59.252'	107°11.756'	M1.12.62	Chinius	NA	junlianensis	F	CDC 3	Urban neighbourhood at the border of the town against rocky hill with caves covered by forest	cave	Dogs, pigs and chickens	yes
2016-06-01	Quang Ninh	Cam Pha	near 320 Đặng Châu Tuệ, Quang Hanh	12	Urban	20°59.252'	107°11.756'	M1.12.63	Phlebotomus	Euphlebotomus	yunshengensis	F	CDC 3	Urban neighbourhood at the border of the town against rocky hill with caves covered by forest	cave	Dogs, pigs and chickens	yes
2016-06-01	Quang Ninh	Cam Pha	near 320 Đặng Châu Tuệ, Quang Hanh	12	Urban	20°59.252'	107°11.756'	M1.12.64	NA	NA	NA	F	CDC 3	Urban neighbourhood at the border of the town against rocky hill with caves covered by forest	cave	Dogs, pigs and chickens	yes
2016-06-01	Quang Ninh	Cam Pha	near 320 Đặng Châu Tuệ, Quang Hanh	12	Urban	20°59.252'	107°11.756'	M1.12.65	Chinius	NA	junlianensis	F	CDC 3	Urban neighbourhood at the border of the town against rocky hill with caves covered by forest	cave	Dogs, pigs and chickens	yes
2016-06-01	Quang Ninh	Cam Pha	near 320 Đặng Châu Tuệ, Quang Hanh	12	Urban	20°59.252'	107°11.756'	M1.12.66	Chinius	NA	junlianensis	F	CDC 4	Urban neighbourhood at the border of the town against rocky hill with caves covered by forest	cave	Dogs, pigs and chickens	yes
2016-06-01	Quang Ninh	Cam Pha	near 320 Đặng Châu Tuệ, Quang Hanh	12	Urban	20°59.252'	107°11.756'	M1.12.67	Chinius	NA	junlianensis	F	CDC 4	Urban neighbourhood at the border of the town against rocky hill with caves covered by forest	cave	Dogs, pigs and chickens	yes
2016-06-01	Quang Ninh	Cam Pha	near 320 Đặng Châu Tuệ, Quang Hanh	12	Urban	20°59.252'	107°11.756'	M1.12.68	Chinius	NA	junlianensis	F	CDC 4	Urban neighbourhood at the border of the town against rocky hill with caves covered by forest	cave	Dogs, pigs and chickens	yes
2016-06-01	Quang Ninh	Cam Pha	near 320 Đặng Châu Tuệ, Quang Hanh	12	Urban	20°59.252'	107°11.756'	M1.12.69a	Chinius	NA	junlianensis	F	CDC 4	Urban neighbourhood at the border of the town against rocky hill with caves covered by forest	cave	Dogs, pigs and chickens	yes
2016-06-01	Quang Ninh	Cam Pha	near 320 Đặng Châu Tuệ, Quang Hanh	12	Urban	20°59.252'	107°11.756'	M1.12.69b	Chinius	NA	junlianensis	F	CDC 4	Urban neighbourhood at the border of the town against rocky hill with caves covered by forest	cave	Dogs, pigs and chickens	yes
2016-06-01	Quang Ninh	Cam Pha	near 320 Đặng Châu Tuệ, Quang Hanh	12	Urban	20°59.252'	107°11.756'	M1.12.70	NA	NA	NA	F	CDC 4	Urban neighbourhood at the border of the town against rocky hill with caves covered by forest	cave	Dogs, pigs and chickens	yes
2016-06-01	Quang Ninh	Cam Pha	near 320 Đặng Châu Tuệ, Quang Hanh	12	Urban	20°59.252'	107°11.756'	M1.12.71	Chinius	NA	junlianensis	F	CDC 4	Urban neighbourhood at the border of the town against rocky hill with caves covered by forest	cave	Dogs, pigs and chickens	yes
2016-06-01	Quang Ninh	Cam Pha	near 320 Đặng Châu Tuệ, Quang Hanh	12	Urban	20°59.252'	107°11.756'	M1.12.72	Chinius	NA	junlianensis	F	CDC 4	Urban neighbourhood at the border of the town against rocky hill with caves covered by forest	cave	Dogs, pigs and chickens	yes
2016-06-01	Quang Ninh	Cam Pha	near 320 Đặng Châu Tuệ, Quang Hanh	12	Urban	20°59.252'	107°11.756'	M1.12.73	Chinius	NA	junlianensis	F	CDC 4	Urban neighbourhood at the border of the town against rocky hill with caves covered by forest	cave	Dogs, pigs and chickens	yes
2016-06-01	Quang Ninh	Cam Pha	near 320 Đặng Châu Tuệ, Quang Hanh	12	Urban	20°59.252'	107°11.756'	M1.12.74	Sergentomyia	Neophlebotomus	sylvatica	F	CDC 4	Urban neighbourhood at the border of the town against rocky hill with caves covered by forest	cave	Dogs, pigs and chickens	yes
2016-06-01	Quang Ninh	Cam Pha	near 320 Đặng Châu Tuệ, Quang Hanh	12	Urban	20°59.252'	107°11.756'	M1.12.75	Sergentomyia	Neophlebotomus	sylvatica	M	CDC 4	Urban neighbourhood at the border of the town against rocky hill with caves covered by forest	cave	Dogs, pigs and chickens	yes
2016-06-01	Quang Ninh	Cam Pha	near 320 Đặng Châu Tuệ, Quang Hanh	12	Urban	20°59.252'	107°11.756'	M1.12.76	Sergentomyia	Neophlebotomus	sylvatica	M	CDC 4	Urban neighbourhood at the border of the town against rocky hill with caves covered by forest	cave	Dogs, pigs and chickens	yes
2016-06-01	Quang Ninh	Cam Pha	near 320 Đặng Châu Tuệ, Quang Hanh	12	Urban	20°59.252'	107°11.756'	M1.12.77	Chinius	NA	junlianensis	F	CDC 4	Urban neighbourhood at the border of the town against rocky hill with caves covered by forest	cave	Dogs, pigs and chickens	yes
2016-06-01	Quang Ninh	Cam Pha	near 320 Đặng Châu Tuệ, Quang Hanh	12	Urban	20°59.252'	107°11.756'	M1.12.78	Sergentomyia	Neophlebotomus	sylvatica	F	CDC 4	Urban neighbourhood at the border of the town against rocky hill with caves covered by forest	cave	Dogs, pigs and chickens	yes
2016-06-02	Quang Ninh	Hoanh Bo	near Mằn moutain, Thống Nhất	13	Rural	21°03.869'	107°04.258'	M1.13.01	Phlebotomus	Anaphlebotomus	stantoni	M	CDC 5	Village formed by disp.ersed houses surrounded by forest, hill and river	Chicken/bird/duck shed	Chickens, dogs, buffaloes, monkeys and pigs	yes
2016-06-02	Quang Ninh	Hoanh Bo	near Mằn moutain, Thống Nhất	14	Rural	21°04.086'	107°04.020'	M1.14.01	Sergentomyia	Neophlebotomus	hivernus	F	CDC 2	Chicken farm	Chicken/bird/duck shed	Chickens, dogs, goats	yes
2016-06-02	Quang Ninh	Hoanh Bo	near Mằn moutain, Thống Nhất	14	Rural	21°04.086'	107°04.020'	M1.14.02	NA	NA	NA	M	CDC 5	Chicken farm	Buffalo/cow/goat shed	Chickens, dogs, goats	yes
2016-06-02	Quang Ninh	Hoanh Bo	Commune Thống nhất	15	Rural	21°03.170'	107°03.315'	M1.15.01	Sergentomyia	Parrotomyia	barraudi group	F	CDC 4	Private house roadside located close to rock peak surrounded by forest	Cave	Chickens, dogs, buffaloes	yes
2016-06-02	Quang Ninh	Hoanh Bo	Commune Thống nhất	15	Rural	21°03.170'	107°03.315'	M1.15.02	Sergentomyia	Neophlebotomus	sylvatica	F	CDC 4	Private house roadside located close to rock peak surrounded by forest	Cave	Chickens, dogs, buffaloes	yes
2016-06-02	Quang Ninh	Hoanh Bo	Commune Thống nhất	15	Rural	21°03.170'	107°03.315'	M1.15.03	Sergentomyia	Neophlebotomus	sylvatica	M	CDC 4	Private house roadside located close to rock peak surrounded by forest	Cave	Chickens, dogs, buffaloes	yes
2016-06-02	Quang Ninh	Hoanh Bo	Commune Thống nhất	15	Rural	21°03.170'	107°03.315'	M1.15.04	NA	NA	NA	F	CDC 3	Private house roadside located close to rock peak surrounded by forest	Outdoor area (garden)	Chickens, dogs, buffaloes	yes
2016-06-27	Ninh Binh	Gia Vien	Hamlet Da Han, Gia Hoa	18	Rural	20°25.181'	107°51.597'	M2.18.01	Sergentomyia	Sergentomyia	bailyi	F	CDC 1	Rural area, forest and rocks/ pomelo and palmier	Outdoor area (garden)	Goats/dogs/chicken/pigs	yes
2016-06-27	Ninh Binh	Gia Vien	Hamlet Da Han, Gia Hoa	18	Rural	20°25.181'	107°51.597'	M2.18.02	Sergentomyia	NA	sp.	M	CDC 1	Rural area, forest and rocks/ pomelo and palmier	Outdoor area (garden)	Goats/dogs/chicken/pigs	yes
2016-06-27	Ninh Binh	Gia Vien	Hamlet Da Han, Gia Hoa	18	Rural	20°25.181'	107°51.597'	M2.18.03	Sergentomyia	Sergentomyia	bailyi	F	CDC 3	Rural area, forest and rocks/ pomelo and palmier	Buffalo/cow/goat shed	Goats/dogs/chicken/pigs	yes
2016-06-27	Ninh Binh	Gia Vien	Hamlet Da Han, Gia Hoa	18	Rural	20°25.181'	107°51.597'	M2.18.04	NA	NA	NA	M	CDC 3	Rural area, forest and rocks/ pomelo and palmier	Buffalo/cow/goat shed	Goats/dogs/chicken/pigs	yes
2016-06-27	Ninh Binh	Gia Vien	Hamlet Da Han, Gia Hoa	19	Rural	20°25.097'	105°51.595'	M2.19.05	Sergentomyia	Sergentomyia	bailyi	F	CDC 1	Rural area/ forest rock	Chicken/bird/duck shed	House with cows, pigs, chicken, farm	yes
2016-06-27	Ninh Binh	Gia Vien	Hamlet Da Han, Gia Hoa	19	Rural	20°25.097'	105°51.595'	M2.19.06	Sergentomyia	Sergentomyia	bailyi	F	CDC 1	Rural area/ forest rock	Chicken/bird/duck shed	House with cows, pigs, chicken, farm	yes
2016-06-27	Ninh Binh	Gia Vien	Hamlet Da Han, Gia Hoa	20	Rural	20°25.043'	105°51.438'	M2.20.07	Sergentomyia	NA	Sp2	F	CDC 1	Forest and rocks/ wild animals	Outdoor area (garden)	Cows around	no
2016-06-27	Ninh Binh	Gia Vien	Hamlet Da Han, Gia Hoa	20	Rural	20°25.043'	105°51.438'	M2.20.08	Sergentomyia	NA	sp.	M	CDC 1	Forest and rocks/ wild animals	Outdoor area (garden)	Cows around	no
2016-06-27	Ninh Binh	Gia Vien	Hamlet Da Han, Gia Hoa	20	Rural	20°25.043'	105°51.438'	M2.20.09	Sergentomyia	Sergentomyia	bailyi	F	CDC 1	Forest and rocks/ wild animals	Outdoor area (garden)	Cows around	no
2016-06-27	Ninh Binh	Gia Vien	Hamlet Da Han, Gia Hoa	20	Rural	20°25.043'	105°51.438'	M2.20.10	Sergentomyia	NA	Sp2	F	CDC 3	Forest and rocks/ wild animals	Cave	Cows around	no
2016-06-27	Ninh Binh	Gia Vien	Hamlet Da Han, Gia Hoa	20	Rural	20°25.043'	105°51.438'	M2.20.11	Sergentomyia	Parrotomyia	barraudi group	F	CDC 3	Forest and rocks/ wild animals	Cave	Cows around	no
2016-06-27	Ninh Binh	Gia Vien	Hamlet Da Han, Gia Hoa	20	Rural	20°25.043'	105°51.438'	M2.20.12	Sergentomyia	NA	sp.	M	CDC 3	Forest and rocks/ wild animals	Cave	Cows around	no
2016-06-27	Ninh Binh	Gia Vien	Hamlet Da Han, Gia Hoa	20	Rural	20°25.043'	105°51.438'	M2.20.13	Sergentomyia	Parrotomyia	barraudi group	M	CDC 3	Forest and rocks/ wild animals	Cave	Cows around	no
2016-06-27	Ninh Binh	Gia Vien	Hamlet Da Han, Gia Hoa	20	Rural	20°25.043'	105°51.438'	M2.20.14	Sergentomyia	Parrotomyia	barraudi group	F	CDC 3	Forest and rocks/ wild animals	Cave	Cows around	no
2016-06-27	Ninh Binh	Gia Vien	Hamlet Da Han, Gia Hoa	20	Rural	20°25.043'	105°51.438'	M2.20.15	Sergentomyia	NA	Sp3	M	CDC 3	Forest and rocks/ wild animals	Cave	Cows around	no
2016-06-27	Ninh Binh	Gia Vien	Hamlet Da Han, Gia Hoa	20	Rural	20°25.043'	105°51.438'	M2.20.16	Sergentomyia	NA	sp.	M	CDC 3	Forest and rocks/ wild animals	Cave	Cows around	no
2016-06-27	Ninh Binh	Gia Vien	Hamlet Da Han, Gia Hoa	20	Rural	20°25.043'	105°51.438'	M2.20.17	Phlebotomus	Larroussius	sp.	M	CDC 3	Forest and rocks/ wild animals	Cave	Cows around	no
2016-06-27	Ninh Binh	Gia Vien	Hamlet Da Han, Gia Hoa	20	Rural	20°25.043'	105°51.438'	M2.20.18	Sergentomyia	Parrotomyia	barraudi group	F	CDC 3	Forest and rocks/ wild animals	Cave	Cows around	no
2016-06-27	Ninh Binh	Gia Vien	Hamlet Da Han, Gia Hoa	20	Rural	20°25.043'	105°51.438'	M2.20.19	Sergentomyia	NA	Sp2	M	CDC 3	Forest and rocks/ wild animals	Cave	Cows around	no
2016-06-27	Ninh Binh	Gia Vien	Hamlet Da Han, Gia Hoa	20	Rural	20°25.043'	105°51.438'	M2.20.20	Sergentomyia	NA	sp.	M	CDC 4	Forest and rocks/ wild animals	Cave	Cows around	no
2016-06-27	Ninh Binh	Gia Vien	Hamlet Da Han, Gia Hoa	20	Rural	20°25.043'	105°51.438'	M2.20.21	Sergentomyia	Parrotomyia	barraudi group	F	CDC 4	Forest and rocks/ wild animals	Cave	Cows around	no
2016-06-27	Ninh Binh	Gia Vien	Hamlet Da Han, Gia Hoa	20	Rural	20°25.043'	105°51.438'	M2.20.22	Sergentomyia	NA	Sp2	F	CDC 4	Forest and rocks/ wild animals	Cave	Cows around	no
2016-06-27	Ninh Binh	Gia Vien	Hamlet Da Han, Gia Hoa	20	Rural	20°25.043'	105°51.438'	M2.20.24	Sergentomyia	NA	Sp2	F	CDC 4	Forest and rocks/ wild animals	Cave	Cows around	no
2016-06-27	Ninh Binh	Gia Vien	Hamlet Da Han, Gia Hoa	20	Rural	20°25.043'	105°51.438'	M2.20.26	Sergentomyia	Sergentomyia	bailyi	F	CDC 4	Forest and rocks/ wild animals	Cave	Cows around	no
2016-06-27	Ninh Binh	Gia Vien	Hamlet Da Han, Gia Hoa	20	Rural	20°25.043'	105°51.438'	M2.20.27	Sergentomyia	NA	sp.	M	CDC 4	Forest and rocks/ wild animals	Cave	Cows around	no
2016-06-27	Ninh Binh	Gia Vien	Hamlet Da Han, Gia Hoa	20	Rural	20°25.043'	105°51.438'	M2.20.28	NA	NA	NA	M	CDC 4	Forest and rocks/ wild animals	Cave	Cows around	no
2016-06-27	Ninh Binh	Gia Vien	Hamlet Da Han, Gia Hoa	20	Rural	20°25.043'	105°51.438'	M2.20.29	Sergentomyia	NA	sp.	M	CDC 4	Forest and rocks/ wild animals	Cave	Cows around	no
2016-06-27	Ninh Binh	Gia Vien	Hamlet Da Han, Gia Hoa	20	Rural	20°25.043'	105°51.438'	M2.20.30	Sergentomyia	NA	sp.	M	CDC 4	Forest and rocks/ wild animals	Cave	Cows around	no
2016-06-27	Ninh Binh	Gia Vien	Hamlet Da Han, Gia Hoa	20	Rural	20°25.043'	105°51.438'	M2.20.31	Sergentomyia	Parrotomyia	barraudi group	F	CDC 4	Forest and rocks/ wild animals	Cave	Cows around	no
2016-06-27	Ninh Binh	Gia Vien	Hamlet Da Han, Gia Hoa	20	Rural	20°25.043'	105°51.438'	M2.20.32	Sergentomyia	NA	Sp2	F	CDC 4	Forest and rocks/ wild animals	Cave	Cows around	no
2016-06-27	Ninh Binh	Gia Vien	Hamlet Da Han, Gia Hoa	20	Rural	20°25.043'	105°51.438'	M2.20.33	Sergentomyia	NA	Sp2	F	CDC 4	Forest and rocks/ wild animals	Cave	Cows around	no
2016-06-27	Ninh Binh	Gia Vien	Hamlet Da Han, Gia Hoa	20	Rural	20°25.043'	105°51.438'	M2.20.34	Sergentomyia	NA	sp.	M	CDC 4	Forest and rocks/ wild animals	Cave	Cows around	no
2016-06-27	Ninh Binh	Gia Vien	Hamlet Da Han, Gia Hoa	20	Rural	20°25.043'	105°51.438'	M2.20.35	NA	NA	NA	F	CDC 5	Forest and rocks/ wild animals	Cave	Cows around	no
2016-06-27	Ninh Binh	Gia Vien	Hamlet Da Han, Gia Hoa	20	Rural	20°25.043'	105°51.438'	M2.20.36	NA	NA	NA	F	CDC 5	Forest and rocks/ wild animals	Cave	Cows around	no
2016-06-27	Ninh Binh	Gia Vien	Hamlet Da Han, Gia Hoa	20	Rural	20°25.043'	105°51.438'	M2.20.37	Phlebotomus	Larroussius	sp.	F	CDC 5	Forest and rocks/ wild animals	Cave	Cows around	no
2016-06-27	Ninh Binh	Gia Vien	Hamlet Da Han, Gia Hoa	20	Rural	20°25.043'	105°51.438'	M2.20.38	Sergentomyia	Parrotomyia	barraudi group	F	CDC 5	Forest and rocks/ wild animals	Cave	Cows around	no
2016-06-27	Ninh Binh	Gia Vien	Hamlet Da Han, Gia Hoa	20	Rural	20°25.043'	105°51.438'	M2.20.39	NA	NA	NA	F	CDC 6	Forest and rocks/ wild animals	Cave	Cows around	no
2016-06-27	Ninh Binh	Gia Vien	Hamlet Da Han, Gia Hoa	20	Rural	20°25.043'	105°51.438'	M2.20.40	Sergentomyia	NA	sp.	M	CDC 6	Forest and rocks/ wild animals	Cave	Cows around	no
2016-06-27	Ninh Binh	Gia Vien	Hamlet Da Han, Gia Hoa	20	Rural	20°25.043'	105°51.438'	M2.20.41	Sergentomyia	NA	sp.	M	CDC 6	Forest and rocks/ wild animals	Cave	Cows around	no
2016-06-27	Ninh Binh	Gia Vien	Hamlet Da Han, Gia Hoa	20	Rural	20°25.043'	105°51.438'	M2.20.42	Sergentomyia	NA	Sp3	M	CDC 6	Forest and rocks/ wild animals	Cave	Cows around	no
2016-06-27	Ninh Binh	Gia Vien	Hamlet Da Han, Gia Hoa	20	Rural	20°25.043'	105°51.438'	M2.20.43	Sergentomyia	NA	sp.	M	CDC 6	Forest and rocks/ wild animals	Cave	Cows around	no
2016-06-27	Ninh Binh	Gia Vien	Hamlet Da Han, Gia Hoa	20	Rural	20°25.043'	105°51.438'	M2.20.44	Sergentomyia	NA	sp.	M	CDC 6	Forest and rocks/ wild animals	Cave	Cows around	no
2016-06-27	Ninh Binh	Gia Vien	Hamlet Da Han, Gia Hoa	20	Rural	20°25.043'	105°51.438'	M2.20.45	Sergentomyia	NA	sp.	M	CDC 6	Forest and rocks/ wild animals	Cave	Cows around	no
2016-06-27	Ninh Binh	Gia Vien	Hamlet Da Han, Gia Hoa	20	Rural	20°25.043'	105°51.438'	M2.20.46	Sergentomyia	NA	sp.	M	CDC 6	Forest and rocks/ wild animals	Cave	Cows around	no
2016-06-27	Ninh Binh	Gia Vien	Hamlet Da Han, Gia Hoa	20	Rural	20°25.043'	105°51.438'	M2.20.47	Sergentomyia	Parrotomyia	barraudi group	M	CDC 6	Forest and rocks/ wild animals	Cave	Cows around	no
2016-06-27	Ninh Binh	Gia Vien	Hamlet Da Han, Gia Hoa	20	Rural	20°25.043'	105°51.438'	M2.20.48	Sergentomyia	Parrotomyia	barraudi group	F	CDC 6	Forest and rocks/ wild animals	Cave	Cows around	no
2016-06-27	Ninh Binh	Gia Vien	Hamlet Da Han, Gia Hoa	20	Rural	20°25.043'	105°51.438'	M2.20.49	Sergentomyia	NA	sp.	M	CDC 6	Forest and rocks/ wild animals	Cave	Cows around	no
2016-06-27	Ninh Binh	Gia Vien	Hamlet Da Han, Gia Hoa	20	Rural	20°25.043'	105°51.438'	M2.20.50	Sergentomyia	NA	Sp2	F	CDC 6	Forest and rocks/ wild animals	Cave	Cows around	no
2016-06-27	Ninh Binh	Gia Vien	Hamlet Da Han, Gia Hoa	20	Rural	20°25.043'	105°51.438'	M2.20.51	Sergentomyia	NA	sp.	M	CDC 6	Forest and rocks/ wild animals	Cave	Cows around	no
2016-06-27	Ninh Binh	Gia Vien	Hamlet Da Han, Gia Hoa	20	Rural	20°25.043'	105°51.438'	M2.20.52	Sergentomyia	Parrotomyia	barraudi group	F	CDC 6	Forest and rocks/ wild animals	Cave	Cows around	no
2016-06-27	Ninh Binh	Gia Vien	Hamlet Da Han, Gia Hoa	20	Rural	20°25.043'	105°51.438'	M2.20.53	Sergentomyia	Neophlebotomus	sylvatica	F	CDC 6	Forest and rocks/ wild animals	Cave	Cows around	no
2016-06-27	Ninh Binh	Gia Vien	Hamlet Da Han, Gia Hoa	20	Rural	20°25.043'	105°51.438'	M2.20.54	Sergentomyia	NA	sp.	M	CDC 6	Forest and rocks/ wild animals	Cave	Cows around	no
2016-06-27	Ninh Binh	Gia Vien	Hamlet Da Han, Gia Hoa	20	Rural	20°25.043'	105°51.438'	M2.20.55	Phlebotomus	Larroussius	sp.	M	CDC 6	Forest and rocks/ wild animals	Cave	Cows around	no
2016-06-27	Ninh Binh	Gia Vien	Hamlet Da Han, Gia Hoa	20	Rural	20°25.043'	105°51.438'	M2.20.56	Sergentomyia	NA	sp.	M	CDC 6	Forest and rocks/ wild animals	Cave	Cows around	no
2016-06-27	Ninh Binh	Gia Vien	Hamlet Da Han, Gia Hoa	20	Rural	20°25.043'	105°51.438'	M2.20.57	NA	NA	NA	M	CDC 6	Forest and rocks/ wild animals	Cave	Cows around	no
2016-06-27	Ninh Binh	Gia Vien	Hamlet Da Han, Gia Hoa	20	Rural	20°25.043'	105°51.438'	M2.20.58	Sergentomyia	NA	sp.	M	CDC 6	Forest and rocks/ wild animals	Cave	Cows around	no
2016-06-27	Ninh Binh	Gia Vien	Hamlet Da Han, Gia Hoa	21	Rural	20°25.363'	105°51.125'	M2.21.1	Sergentomyia	Sergentomyia	bailyi	F	CDC 1	Forest and rocks	Buffalo/cow/goat shed	Cows, dogs, chickens, goats	yes
2016-06-27	Ninh Binh	Gia Vien	Hamlet Da Han, Gia Hoa	21	Rural	20°25.363'	105°51.125'	M2.21.2	Sergentomyia	Sergentomyia	bailyi	F	CDC 1	Forest and rocks	Buffalo/cow/goat shed	Cows, dogs, chickens, goats	yes
2016-06-27	Ninh Binh	Gia Vien	Hamlet Da Han, Gia Hoa	21	Rural	20°25.363'	105°51.125'	M2.21.3	Phlebotomus	Anaphlebotomus	stantoni	F	CDC 2	Forest and rocks	Buffalo/cow/goat shed	Cows, dogs, chickens, goats	yes
2016-06-27	Ninh Binh	Gia Vien	Hamlet Da Han, Gia Hoa	21	Rural	20°25.363'	105°51.125'	M2.21.4	Sergentomyia	Parrotomyia	barraudi group	F	CDC 2	Forest and rocks	Buffalo/cow/goat shed	Cows, dogs, chickens, goats	yes
2016-06-27	Ninh Binh	Gia Vien	Hamlet Da Han, Gia Hoa	21	Rural	20°25.363'	105°51.125'	M2.21.5	Sergentomyia	Parrotomyia	barraudi group	F	CDC 2	Forest and rocks	Buffalo/cow/goat shed	Cows, dogs, chickens, goats	yes
2016-06-27	Ninh Binh	Gia Vien	Hamlet Da Han, Gia Hoa	21	Rural	20°25.363'	105°51.125'	M2.21.6	Sergentomyia	Neophlebotomus	sylvatica	F	CDC 2	Forest and rocks	Buffalo/cow/goat shed	Cows, dogs, chickens, goats	yes
2016-06-27	Ninh Binh	Gia Vien	Hamlet Da Han, Gia Hoa	21	Rural	20°25.363'	105°51.125'	M2.21.7	Sergentomyia	Parrotomyia	barraudi group	F	CDC 2	Forest and rocks	Buffalo/cow/goat shed	Cows, dogs, chickens, goats	yes
2016-06-27	Ninh Binh	Gia Vien	Hamlet Da Han, Gia Hoa	21	Rural	20°25.363'	105°51.125'	M2.21.8	Sergentomyia	Sergentomyia	bailyi	F	CDC 3	Forest and rocks	Chicken/bird/duck shed	Cows, dogs, chickens, goats	yes
2016-06-27	Ninh Binh	Gia Vien	Hamlet Da Han, Gia Hoa	21	Rural	20°25.363'	105°51.125'	M2.21.9	Phlebotomus	Anaphlebotomus	stantoni	M	CDC 3	Forest and rocks	Chicken/bird/duck shed	Cows, dogs, chickens, goats	yes
2016-06-27	Ninh Binh	Gia Vien	Hamlet Da Han, Gia Hoa	21	Rural	20°25.363'	105°51.125'	M2.21.10	Sergentomyia	Sergentomyia	bailyi	F	CDC 3	Forest and rocks	Chicken/bird/duck shed	Cows, dogs, chickens, goats	yes
2016-06-27	Ninh Binh	Gia Vien	Hamlet Da Han, Gia Hoa	21	Rural	20°25.363'	105°51.125'	M2.21.11	Sergentomyia	NA	Sp2	F	CDC 4	Forest and rocks	Chicken/bird/duck shed	Cows, dogs, chickens, goats	yes
2016-06-27	Ninh Binh	Gia Vien	Hamlet Da Han, Gia Hoa	21	Rural	20°25.363'	105°51.125'	M2.21.12	Sergentomyia	NA	Sp2	F	CDC 4	Forest and rocks	Chicken/bird/duck shed	Cows, dogs, chickens, goats	yes
2016-06-27	Ninh Binh	Gia Vien	Hamlet Da Han, Gia Hoa	21	Rural	20°25.363'	105°51.125'	M2.21.13	Phlebotomus	Larroussius	sp.	F	CDC 4	Forest and rocks	Chicken/bird/duck shed	Cows, dogs, chickens, goats	yes
2016-06-28	Ninh Binh	Nho Quan	Hamlet Sam, Cuc Phuong	23	Rural	20°14.223'	105°41.210'	M2.23.1	Phlebotomus	Anaphlebotomus	stantoni	M	CDC 1	Farm, animals, hills around	Buffalo/cow/goat shed	Cows, dogs, chickens, goats	yes
2016-06-28	Ninh Binh	Nho Quan	Hamlet Sam, Cuc Phuong	23	Rural	20°14.223'	105°41.210'	M2.23.2	Sergentomyia	NA	sp.	F	CDC 1	Farm, animals, hills around	Buffalo/cow/goat shed	Cows, dogs, chickens, goats	yes
2016-06-28	Ninh Binh	Nho Quan	Hamlet Sam, Cuc Phuong	23	Rural	20°14.223'	105°41.210'	M2.23.3	NA	NA	NA	M	CDC 3	Farm, animals, hills around	Buffalo/cow/goat shed	Cows, dogs, chickens, goats	yes
2016-06-28	Ninh Binh	Nho Quan	Hamlet Sam, Cuc Phuong	23	Rural	20°14.223'	105°41.210'	M2.23.4	Sergentomyia	NA	sp.	M	CDC 4	Farm, animals, hills around	Chicken/bird/duck shed	Cows, dogs, chickens, goats	yes
2016-06-28	Ninh Binh	Nho Quan	Hamlet Sam, Cuc Phuong	23	Rural	20°14.223'	105°41.210'	M2.23.5	Sergentomyia	Neophlebotomus	hivernus	F	CDC 5	Farm, animals, hills around	Pig shed	Cows, dogs, chickens, goats	yes
2016-06-28	Ninh Binh	Nho Quan	Hamlet Sam, Cuc Phuong	23	Rural	20°14.223'	105°41.210'	M2.23.6	Sergentomyia	Sergentomyia	bailyi	F	CDC 5	Farm, animals, hills around	Pig shed	Cows, dogs, chickens, goats	yes
2016-06-28	Ninh Binh	Nho Quan	Hamlet Sam, Cuc Phuong	23	Rural	20°14.223'	105°41.210'	M2.23.7	Phlebotomus	Anaphlebotomus	stantoni	M	CDC 5	Farm, animals, hills around	Pig shed	Cows, dogs, chickens, goats	yes
2016-06-28	Ninh Binh	Nho Quan	Hamlet Sam, Cuc Phuong	23	Rural	20°14.223'	105°41.210'	M2.23.8	NA	NA	NA	F	CDC 5	Farm, animals, hills around	Pig shed	Cows, dogs, chickens, goats	yes
2016-06-28	Ninh Binh	Nho Quan	Hamlet Sam, Cuc Phuong	23	Rural	20°14.223'	105°41.210'	M2.23.9	Phlebotomus	Anaphlebotomus	stantoni	M	CDC 5	Farm, animals, hills around	Pig shed	Cows, dogs, chickens, goats	yes
2016-06-28	Ninh Binh	Nho Quan	Hamlet Sam, Cuc Phuong	23	Rural	20°14.223'	105°41.210'	M2.23.10	Sergentomyia	NA	sp.	M	CDC 5	Farm, animals, hills around	Pig shed	Cows, dogs, chickens, goats	yes
2016-06-28	Ninh Binh	Nho Quan	Hamlet Sam, Cuc Phuong	23	Rural	20°14.223'	105°41.210'	M2.23.11	Phlebotomus	Anaphlebotomus	stantoni	M	CDC 5	Farm, animals, hills around	Pig shed	Cows, dogs, chickens, goats	yes
2016-06-28	Ninh Binh	Nho Quan	Hamlet Sam, Cuc Phuong	23	Rural	20°14.223'	105°41.210'	M2.23.12	NA	NA	NA	F	CDC 6	Farm, animals, hills around	Buffalo/cow/goat shed	Cows, dogs, chickens, goats	yes
2016-06-28	Ninh Binh	Nho Quan	Hamlet Sam, Cuc Phuong	23	Rural	20°14.223'	105°41.210'	M2.23.13	NA	NA	NA	F	CDC 5	Farm, animals, hills around	Pig shed	Cows, dogs, chickens, goats	yes
2016-06-28	Ninh Binh	Nho Quan	Hamlet Sam, Cuc Phuong	23	Rural	20°14.223'	105°41.210'	M2.23.14	Sergentomyia	Neophlebotomus	hivernus	F	CDC 6	Farm, animals, hills around	Buffalo/cow/goat shed	Cows, dogs, chickens, goats	yes
2016-06-28	Ninh Binh	Nho Quan	Hamlet Sam, Cuc Phuong	23	Rural	20°14.223'	105°41.210'	M2.23.15	Sergentomyia	Sergentomyia	bailyi	F	CDC 6	Farm, animals, hills around	Buffalo/cow/goat shed	Cows, dogs, chickens, goats	yes
2016-06-28	Ninh Binh	Nho Quan	Hamlet Sam, Cuc Phuong	23	Rural	20°14.223'	105°41.210'	M2.23.16	NA	NA	NA	M	CDC 6	Farm, animals, hills around	Buffalo/cow/goat shed	Cows, dogs, chickens, goats	yes
2016-06-28	Ninh Binh	Nho Quan	Hamlet Sam, Cuc Phuong	23	Rural	20°14.223'	105°41.210'	M2.23.17	Phlebotomus	Anaphlebotomus	stantoni	F	CDC 6	Farm, animals, hills around	Buffalo/cow/goat shed	Cows, dogs, chickens, goats	yes
2016-06-28	Ninh Binh	Nho Quan	Hamlet Sam, Cuc Phuong	24	Rural	20°14.457'	105°41.371'	M2.24.01	Sergentomyia	Sergentomyia	bailyi	F	CDC 1	Rock, caves and pig farm (wild), bees	Pig shed	Cows, dogs, chickens, goats, pigs (wild), bees	yes
2016-06-28	Ninh Binh	Nho Quan	Hamlet Sam, Cuc Phuong	24	Rural	20°14.457'	105°41.371'	M2.24.02	Phlebotomus	Anaphlebotomus	stantoni	F	CDC 1	Rock, caves and pig farm (wild), bees	Pig shed	Cows, dogs, chickens, goats, pigs (wild), bees	yes
2016-06-28	Ninh Binh	Nho Quan	Hamlet Sam, Cuc Phuong	24	Rural	20°14.457'	105°41.371'	M2.24.03	Sergentomyia	Parrotomyia	barraudi group	F	CDC 1	Rock, caves and pig farm (wild), bees	Pig shed	Cows, dogs, chickens, goats, pigs (wild), bees	yes
2016-06-28	Ninh Binh	Nho Quan	Hamlet Sam, Cuc Phuong	24	Rural	20°14.457'	105°41.371'	M2.24.04	Phlebotomus	Anaphlebotomus	stantoni	M	CDC 1	Rock, caves and pig farm (wild), bees	Pig shed	Cows, dogs, chickens, goats, pigs (wild), bees	yes
2016-06-28	Ninh Binh	Nho Quan	Hamlet Sam, Cuc Phuong	24	Rural	20°14.457'	105°41.371'	M2.24.05	Sergentomyia	Parrotomyia	barraudi group	F	CDC 2	Rock, caves and pig farm (wild), bees	Cave	Cows, dogs, chickens, goats, pigs (wild), bees	yes
2016-06-28	Ninh Binh	Nho Quan	Hamlet Sam, Cuc Phuong	24	Rural	20°14.457'	105°41.371'	M2.24.06	Sergentomyia	NA	sp.	M	CDC 2	Rock, caves and pig farm (wild), bees	Cave	Cows, dogs, chickens, goats, pigs (wild), bees	yes
2016-06-28	Ninh Binh	Nho Quan	Hamlet Sam, Cuc Phuong	24	Rural	20°14.457'	105°41.371'	M2.24.07	Sergentomyia	NA	sp.	M	CDC 2	Rock, caves and pig farm (wild), bees	Cave	Cows, dogs, chickens, goats, pigs (wild), bees	yes
2016-06-28	Ninh Binh	Nho Quan	Hamlet Sam, Cuc Phuong	24	Rural	20°14.457'	105°41.371'	M2.24.08	Sergentomyia	Parrotomyia	barraudi group	M	CDC 2	Rock, caves and pig farm (wild), bees	Cave	Cows, dogs, chickens, goats, pigs (wild), bees	yes
2016-06-28	Ninh Binh	Nho Quan	Hamlet Sam, Cuc Phuong	24	Rural	20°14.457'	105°41.371'	M2.24.09	Sergentomyia	Parrotomyia	barraudi group	F	CDC 2	Rock, caves and pig farm (wild), bees	Cave	Cows, dogs, chickens, goats, pigs (wild), bees	yes
2016-06-28	Ninh Binh	Nho Quan	Hamlet Sam, Cuc Phuong	24	Rural	20°14.457'	105°41.371'	M2.24.10	Sergentomyia	NA	sp.	M	CDC 2	Rock, caves and pig farm (wild), bees	Cave	Cows, dogs, chickens, goats, pigs (wild), bees	yes
2016-06-28	Ninh Binh	Nho Quan	Hamlet Sam, Cuc Phuong	24	Rural	20°14.457'	105°41.371'	M2.24.11	Sergentomyia	Sergentomyia	bailyi	F	CDC 2	Rock, caves and pig farm (wild), bees	Cave	Cows, dogs, chickens, goats, pigs (wild), bees	yes
2016-06-28	Ninh Binh	Nho Quan	Hamlet Sam, Cuc Phuong	24	Rural	20°14.457'	105°41.371'	M2.24.12	Sergentomyia	NA	sp.	M	CDC 2	Rock, caves and pig farm (wild), bees	Cave	Cows, dogs, chickens, goats, pigs (wild), bees	yes
2016-06-28	Ninh Binh	Nho Quan	Hamlet Sam, Cuc Phuong	24	Rural	20°14.457'	105°41.371'	M2.24.13	Sergentomyia	NA	sp.	M	CDC 2	Rock, caves and pig farm (wild), bees	Cave	Cows, dogs, chickens, goats, pigs (wild), bees	yes
2016-06-28	Ninh Binh	Nho Quan	Hamlet Sam, Cuc Phuong	24	Rural	20°14.457'	105°41.371'	M2.24.14	NA	NA	NA	M	CDC 2	Rock, caves and pig farm (wild), bees	Cave	Cows, dogs, chickens, goats, pigs (wild), bees	yes
2016-06-28	Ninh Binh	Nho Quan	Hamlet Sam, Cuc Phuong	24	Rural	20°14.457'	105°41.371'	M2.24.15	Sergentomyia	NA	Sp2	F	CDC 2	Rock, caves and pig farm (wild), bees	Cave	Cows, dogs, chickens, goats, pigs (wild), bees	yes
2016-06-28	Ninh Binh	Nho Quan	Hamlet Sam, Cuc Phuong	24	Rural	20°14.457'	105°41.371'	M2.24.16	Sergentomyia	Parrotomyia	barraudi group	F	CDC 2	Rock, caves and pig farm (wild), bees	Cave	Cows, dogs, chickens, goats, pigs (wild), bees	yes
2016-06-28	Ninh Binh	Nho Quan	Hamlet Sam, Cuc Phuong	24	Rural	20°14.457'	105°41.371'	M2.24.17	Sergentomyia	Neophlebotomus	hivernus	F	CDC 2	Rock, caves and pig farm (wild), bees	Cave	Cows, dogs, chickens, goats, pigs (wild), bees	yes
2016-06-28	Ninh Binh	Nho Quan	Hamlet Sam, Cuc Phuong	24	Rural	20°14.457'	105°41.371'	M2.24.18	Sergentomyia	Parrotomyia	barraudi group	F	CDC 2	Rock, caves and pig farm (wild), bees	Cave	Cows, dogs, chickens, goats, pigs (wild), bees	yes
2016-06-28	Ninh Binh	Nho Quan	Hamlet Sam, Cuc Phuong	24	Rural	20°14.457'	105°41.371'	M2.24.19	NA	NA	NA	M	CDC 2	Rock, caves and pig farm (wild), bees	Cave	Cows, dogs, chickens, goats, pigs (wild), bees	yes
2016-06-28	Ninh Binh	Nho Quan	Hamlet Sam, Cuc Phuong	24	Rural	20°14.457'	105°41.371'	M2.24.20	Sergentomyia	NA	Sp2	M	CDC 2	Rock, caves and pig farm (wild), bees	Cave	Cows, dogs, chickens, goats, pigs (wild), bees	yes
2016-06-28	Ninh Binh	Nho Quan	Hamlet Sam, Cuc Phuong	24	Rural	20°14.457'	105°41.371'	M2.24.21	Sergentomyia	NA	Sp2	F	CDC 2	Rock, caves and pig farm (wild), bees	Cave	Cows, dogs, chickens, goats, pigs (wild), bees	yes
2016-06-28	Ninh Binh	Nho Quan	Hamlet Sam, Cuc Phuong	24	Rural	20°14.457'	105°41.371'	M2.24.22	Sergentomyia	NA	Sp2	F	CDC 2	Rock, caves and pig farm (wild), bees	Cave	Cows, dogs, chickens, goats, pigs (wild), bees	yes
2016-06-28	Ninh Binh	Nho Quan	Hamlet Sam, Cuc Phuong	24	Rural	20°14.457'	105°41.371'	M2.24.23	Sergentomyia	NA	sp.	M	CDC 2	Rock, caves and pig farm (wild), bees	Cave	Cows, dogs, chickens, goats, pigs (wild), bees	yes
2016-06-28	Ninh Binh	Nho Quan	Hamlet Sam, Cuc Phuong	24	Rural	20°14.457'	105°41.371'	M2.24.24	Sergentomyia	Parrotomyia	barraudi group	F	CDC 2	Rock, caves and pig farm (wild), bees	Cave	Cows, dogs, chickens, goats, pigs (wild), bees	yes
2016-06-28	Ninh Binh	Nho Quan	Hamlet Sam, Cuc Phuong	24	Rural	20°14.457'	105°41.371'	M2.24.25	Sergentomyia	NA	sp.	M	CDC 2	Rock, caves and pig farm (wild), bees	Cave	Cows, dogs, chickens, goats, pigs (wild), bees	yes
2016-06-28	Ninh Binh	Nho Quan	Hamlet Sam, Cuc Phuong	24	Rural	20°14.457'	105°41.371'	M2.24.26	Sergentomyia	NA	sp.	M	CDC 2	Rock, caves and pig farm (wild), bees	Cave	Cows, dogs, chickens, goats, pigs (wild), bees	yes
2016-06-28	Ninh Binh	Nho Quan	Hamlet Sam, Cuc Phuong	24	Rural	20°14.457'	105°41.371'	M2.24.27	Sergentomyia	Parrotomyia	barraudi group	F	CDC 3	Rock, caves and pig farm (wild), bees	Cave	Cows, dogs, chickens, goats, pigs (wild), bees	yes
2016-06-28	Ninh Binh	Nho Quan	Hamlet Sam, Cuc Phuong	24	Rural	20°14.457'	105°41.371'	M2.24.28	Sergentomyia	Sergentomyia	bailyi	F	CDC 3	Rock, caves and pig farm (wild), bees	Cave	Cows, dogs, chickens, goats, pigs (wild), bees	yes
2016-06-28	Ninh Binh	Nho Quan	Hamlet Sam, Cuc Phuong	24	Rural	20°14.457'	105°41.371'	M2.24.29	Sergentomyia	Parrotomyia	barraudi group	F	CDC 3	Rock, caves and pig farm (wild), bees	Cave	Cows, dogs, chickens, goats, pigs (wild), bees	yes
2016-06-28	Ninh Binh	Nho Quan	Hamlet Sam, Cuc Phuong	24	Rural	20°14.457'	105°41.371'	M2.24.30	Sergentomyia	Parrotomyia	barraudi group	F	CDC 3	Rock, caves and pig farm (wild), bees	Cave	Cows, dogs, chickens, goats, pigs (wild), bees	yes
2016-06-28	Ninh Binh	Nho Quan	Hamlet Sam, Cuc Phuong	24	Rural	20°14.457'	105°41.371'	M2.24.31	Sergentomyia	NA	sp.	M	CDC 3	Rock, caves and pig farm (wild), bees	Cave	Cows, dogs, chickens, goats, pigs (wild), bees	yes
2016-06-28	Ninh Binh	Nho Quan	Hamlet Sam, Cuc Phuong	24	Rural	20°14.457'	105°41.371'	M2.24.32	Sergentomyia	NA	sp.	M	CDC 3	Rock, caves and pig farm (wild), bees	Cave	Cows, dogs, chickens, goats, pigs (wild), bees	yes
2016-06-28	Ninh Binh	Nho Quan	Hamlet Sam, Cuc Phuong	24	Rural	20°14.457'	105°41.371'	M2.24.33	Sergentomyia	NA	Sp2	F	CDC 3	Rock, caves and pig farm (wild), bees	Cave	Cows, dogs, chickens, goats, pigs (wild), bees	yes
2016-06-28	Ninh Binh	Nho Quan	Hamlet Sam, Cuc Phuong	24	Rural	20°14.457'	105°41.371'	M2.24.34	Sergentomyia	Parrotomyia	barraudi group	F	CDC 3	Rock, caves and pig farm (wild), bees	Cave	Cows, dogs, chickens, goats, pigs (wild), bees	yes
2016-06-28	Ninh Binh	Nho Quan	Hamlet Sam, Cuc Phuong	24	Rural	20°14.457'	105°41.371'	M2.24.35	Sergentomyia	Parrotomyia	barraudi group	F	CDC 3	Rock, caves and pig farm (wild), bees	Cave	Cows, dogs, chickens, goats, pigs (wild), bees	yes
2016-06-28	Ninh Binh	Nho Quan	Hamlet Sam, Cuc Phuong	24	Rural	20°14.457'	105°41.371'	M2.24.36	Sergentomyia	NA	Sp2	F	CDC 4	Rock, caves and pig farm (wild), bees	Pig shed	Cows, dogs, chickens, goats, pigs (wild), bees	yes
2016-06-28	Ninh Binh	Nho Quan	Hamlet Sam, Cuc Phuong	24	Rural	20°14.457'	105°41.371'	M2.24.37	Sergentomyia	NA	sp.	M	CDC 4	Rock, caves and pig farm (wild), bees	Pig shed	Cows, dogs, chickens, goats, pigs (wild), bees	yes
2016-06-28	Ninh Binh	Nho Quan	Hamlet Sam, Cuc Phuong	24	Rural	20°14.457'	105°41.371'	M2.24.38	Sergentomyia	NA	sp.	M	CDC 4	Rock, caves and pig farm (wild), bees	Pig shed	Cows, dogs, chickens, goats, pigs (wild), bees	yes
2016-06-28	Ninh Binh	Nho Quan	Hamlet Sam, Cuc Phuong	24	Rural	20°14.457'	105°41.371'	M2.24.39	NA	NA	NA	F	CDC 4	Rock, caves and pig farm (wild), bees	Pig shed	Cows, dogs, chickens, goats, pigs (wild), bees	yes
2016-06-28	Ninh Binh	Nho Quan	Hamlet Sam, Cuc Phuong	24	Rural	20°14.457'	105°41.371'	M2.24.40	Sergentomyia	Sergentomyia	bailyi	F	CDC 4	Rock, caves and pig farm (wild), bees	Pig shed	Cows, dogs, chickens, goats, pigs (wild), bees	yes
2016-06-28	Ninh Binh	Nho Quan	Hamlet Sam, Cuc Phuong	24	Rural	20°14.457'	105°41.371'	M2.24.41	Sergentomyia	NA	sp.	F	CDC 4	Rock, caves and pig farm (wild), bees	Pig shed	Cows, dogs, chickens, goats, pigs (wild), bees	yes
2016-06-28	Ninh Binh	Nho Quan	Hamlet Sam, Cuc Phuong	24	Rural	20°14.457'	105°41.371'	M2.24.42	Sergentomyia	NA	sp.	M	CDC 4	Rock, caves and pig farm (wild), bees	Pig shed	Cows, dogs, chickens, goats, pigs (wild), bees	yes
2016-06-28	Ninh Binh	Nho Quan	Hamlet Sam, Cuc Phuong	24	Rural	20°14.457'	105°41.371'	M2.24.43	Phlebotomus	Anaphlebotomus	stantoni	M	CDC 4	Rock, caves and pig farm (wild), bees	Pig shed	Cows, dogs, chickens, goats, pigs (wild), bees	yes
2016-06-28	Ninh Binh	Nho Quan	Hamlet Sam, Cuc Phuong	24	Rural	20°14.457'	105°41.371'	M2.24.44	Sergentomyia	NA	sp.	M	CDC 5	Rock, caves and pig farm (wild), bees	Outdoor area (garden)	Cows, dogs, chickens, goats, pigs (wild), bees	yes
2016-06-28	Ninh Binh	Nho Quan	Hamlet Sam, Cuc Phuong	24	Rural	20°14.457'	105°41.371'	M2.24.45	Sergentomyia	Neophlebotomus	sylvatica	F	CDC 5	Rock, caves and pig farm (wild), bees	Outdoor area (garden)	Cows, dogs, chickens, goats, pigs (wild), bees	yes
2016-06-28	Ninh Binh	Nho Quan	Hamlet Sam, Cuc Phuong	24	Rural	20°14.457'	105°41.371'	M2.24.46	Sergentomyia	NA	sp.	M	CDC 5	Rock, caves and pig farm (wild), bees	Outdoor area (garden)	Cows, dogs, chickens, goats, pigs (wild), bees	yes
2016-06-28	Ninh Binh	Nho Quan	Hamlet Sam, Cuc Phuong	24	Rural	20°14.457'	105°41.371'	M2.24.47	Sergentomyia	NA	sp.	F	CDC 5	Rock, caves and pig farm (wild), bees	Outdoor area (garden)	Cows, dogs, chickens, goats, pigs (wild), bees	yes
2016-06-28	Ninh Binh	Nho Quan	Hamlet Sam, Cuc Phuong	24	Rural	20°14.457'	105°41.371'	M2.24.48	Sergentomyia	NA	sp.	M	CDC 5	Rock, caves and pig farm (wild), bees	Outdoor area (garden)	Cows, dogs, chickens, goats, pigs (wild), bees	yes
2016-06-28	Ninh Binh	Nho Quan	Hamlet Sam, Cuc Phuong	24	Rural	20°14.457'	105°41.371'	M2.24.49	Sergentomyia	Parrotomyia	barraudi group	F	CDC 5	Rock, caves and pig farm (wild), bees	Outdoor area (garden)	Cows, dogs, chickens, goats, pigs (wild), bees	yes
2016-06-28	Ninh Binh	Nho Quan	Hamlet Sam, Cuc Phuong	24	Rural	20°14.457'	105°41.371'	M2.24.50	Sergentomyia	Parrotomyia	barraudi group	F	CDC 5	Rock, caves and pig farm (wild), bees	Outdoor area (garden)	Cows, dogs, chickens, goats, pigs (wild), bees	yes
2016-06-28	Ninh Binh	Nho Quan	Hamlet Sam, Cuc Phuong	24	Rural	20°14.457'	105°41.371'	M2.24.53	Sergentomyia	NA	sp.	M	CDC 5	Rock, caves and pig farm (wild), bees	Outdoor area (garden)	Cows, dogs, chickens, goats, pigs (wild), bees	yes
2016-06-28	Ninh Binh	Nho Quan	Hamlet Sam, Cuc Phuong	24	Rural	20°14.457'	105°41.371'	M2.24.54	Sergentomyia	Parrotomyia	barraudi group	F	CDC 5	Rock, caves and pig farm (wild), bees	Outdoor area (garden)	Cows, dogs, chickens, goats, pigs (wild), bees	yes
2016-06-28	Ninh Binh	Nho Quan	Hamlet Sam, Cuc Phuong	24	Rural	20°14.457'	105°41.371'	M2.24.55	NA	NA	NA	F	CDC 5	Rock, caves and pig farm (wild), bees	Outdoor area (garden)	Cows, dogs, chickens, goats, pigs (wild), bees	yes
2016-06-28	Ninh Binh	Nho Quan	Hamlet Sam, Cuc Phuong	24	Rural	20°14.457'	105°41.371'	M2.24.56	Sergentomyia	Parrotomyia	barraudi group	F	CDC 5	Rock, caves and pig farm (wild), bees	Outdoor area (garden)	Cows, dogs, chickens, goats, pigs (wild), bees	yes
2016-06-28	Ninh Binh	Nho Quan	Hamlet Sam, Cuc Phuong	24	Rural	20°14.457'	105°41.371'	M2.24.57	Sergentomyia	NA	sp.	M	CDC 5	Rock, caves and pig farm (wild), bees	Outdoor area (garden)	Cows, dogs, chickens, goats, pigs (wild), bees	yes
2016-06-28	Ninh Binh	Nho Quan	Hamlet Sam, Cuc Phuong	24	Rural	20°14.457'	105°41.371'	M2.24.59	Sergentomyia	Parrotomyia	barraudi group	F	CDC 5	Rock, caves and pig farm (wild), bees	Outdoor area (garden)	Cows, dogs, chickens, goats, pigs (wild), bees	yes
2016-06-28	Ninh Binh	Nho Quan	Hamlet Sam, Cuc Phuong	24	Rural	20°14.457'	105°41.371'	M2.24.60	Sergentomyia	Sergentomyia	bailyi	F	CDC 5	Rock, caves and pig farm (wild), bees	Outdoor area (garden)	Cows, dogs, chickens, goats, pigs (wild), bees	yes
2016-06-28	Ninh Binh	Nho Quan	Hamlet Sam, Cuc Phuong	24	Rural	20°14.457'	105°41.371'	M2.24.61	Sergentomyia	NA	Sp2	F	CDC 5	Rock, caves and pig farm (wild), bees	Outdoor area (garden)	Cows, dogs, chickens, goats, pigs (wild), bees	yes
2016-06-28	Ninh Binh	Nho Quan	Hamlet Sam, Cuc Phuong	24	Rural	20°14.457'	105°41.371'	M2.24.62	Sergentomyia	NA	Sp2	M	CDC5	Rock, caves and pig farm (wild), bees	Outdoor area (garden)	Cows, dogs, chickens, goats, pigs (wild), bees	yes
2016-06-28	Ninh Binh	Nho Quan	Hamlet Sam, Cuc Phuong	24	Rural	20°14.457'	105°41.371'	M2.24.63	Sergentomyia	NA	sp.	M	CDC 5	Rock, caves and pig farm (wild), bees	Outdoor area (garden)	Cows, dogs, chickens, goats, pigs (wild), bees	yes
2016-06-28	Ninh Binh	Nho Quan	Hamlet Bai Ca, Cuc Phuong	25	Rural	20°13.983'	105°42.704'	M2.25.1	Sergentomyia	NA	sp.	M	CDC 1	Goat farm, rural area, forest, culture and rocks	Cave	Goats/dogs/chicken/pigs/ducks/goose	yes
2016-06-28	Ninh Binh	Nho Quan	Hamlet Bai Ca, Cuc Phuong	25	Rural	20°13.983'	105°42.704'	M2.25.2	Sergentomyia	NA	sp.	M	CDC 1	Goat farm, rural area, forest, culture and rocks	Cave	Goats/dogs/chicken/pigs/ducks/goose	yes
2016-06-28	Ninh Binh	Nho Quan	Hamlet Bai Ca, Cuc Phuong	25	Rural	20°13.983'	105°42.704'	M2.25.3	Sergentomyia	NA	sp.	M	CDC 1	Goat farm, rural area, forest, culture and rocks	Cave	Goats/dogs/chicken/pigs/ducks/goose	yes
2016-06-28	Ninh Binh	Nho Quan	Hamlet Bai Ca, Cuc Phuong	25	Rural	20°13.983'	105°42.704'	M2.25.4	Sergentomyia	NA	Sp3	F	CDC 1	Goat farm, rural area, forest, culture and rocks	Cave	Goats/dogs/chicken/pigs/ducks/goose	yes
2016-06-28	Ninh Binh	Nho Quan	Hamlet Bai Ca, Cuc Phuong	25	Rural	20°13.983'	105°42.704'	M2.25.5	Sergentomyia	NA	sp.	M	CDC 1	Goat farm, rural area, forest, culture and rocks	Cave	Goats/dogs/chicken/pigs/ducks/goose	yes
2016-06-28	Ninh Binh	Nho Quan	Hamlet Bai Ca, Cuc Phuong	25	Rural	20°13.983'	105°42.704'	M2.25.6	Sergentomyia	NA	sp.	M	CDC 1	Goat farm, rural area, forest, culture and rocks	Cave	Goats/dogs/chicken/pigs/ducks/goose	yes
2016-06-28	Ninh Binh	Nho Quan	Hamlet Bai Ca, Cuc Phuong	25	Rural	20°13.983'	105°42.704'	M2.25.7	Sergentomyia	NA	sp.	M	CDC 1	Goat farm, rural area, forest, culture and rocks	Cave	Goats/dogs/chicken/pigs/ducks/goose	yes
2016-06-28	Ninh Binh	Nho Quan	Hamlet Bai Ca, Cuc Phuong	25	Rural	20°13.983'	105°42.704'	M2.25.8	Sergentomyia	NA	sp.	M	CDC 1	Goat farm, rural area, forest, culture and rocks	Cave	Goats/dogs/chicken/pigs/ducks/goose	yes
2016-06-28	Ninh Binh	Nho Quan	Hamlet Bai Ca, Cuc Phuong	25	Rural	20°13.983'	105°42.704'	M2.25.9	Sergentomyia	Parrotomyia	barraudi group	F	CDC 1	Goat farm, rural area, forest, culture and rocks	Cave	Goats/dogs/chicken/pigs/ducks/goose	yes
2016-06-28	Ninh Binh	Nho Quan	Hamlet Bai Ca, Cuc Phuong	25	Rural	20°13.983'	105°42.704'	M2.25.10	Sergentomyia	NA	sp.	M	CDC 1	Goat farm, rural area, forest, culture and rocks	Cave	Goats/dogs/chicken/pigs/ducks/goose	yes
2016-06-28	Ninh Binh	Nho Quan	Hamlet Bai Ca, Cuc Phuong	25	Rural	20°13.983'	105°42.704'	M2.25.11	Sergentomyia	NA	sp.	M	CDC 1	Goat farm, rural area, forest, culture and rocks	Cave	Goats/dogs/chicken/pigs/ducks/goose	yes
2016-06-28	Ninh Binh	Nho Quan	Hamlet Bai Ca, Cuc Phuong	25	Rural	20°13.983'	105°42.704'	M2.25.12	Sergentomyia	NA	sp.	M	CDC 1	Goat farm, rural area, forest, culture and rocks	Cave	Goats/dogs/chicken/pigs/ducks/goose	yes
2016-06-28	Ninh Binh	Nho Quan	Hamlet Bai Ca, Cuc Phuong	25	Rural	20°13.983'	105°42.704'	M2.25.13	Sergentomyia	NA	sp.	M	CDC 1	Goat farm, rural area, forest, culture and rocks	Cave	Goats/dogs/chicken/pigs/ducks/goose	yes
2016-06-28	Ninh Binh	Nho Quan	Hamlet Bai Ca, Cuc Phuong	25	Rural	20°13.983'	105°42.704'	M2.25.14	Sergentomyia	NA	sp.	M	CDC 1	Goat farm, rural area, forest, culture and rocks	Cave	Goats/dogs/chicken/pigs/ducks/goose	yes
2016-06-28	Ninh Binh	Nho Quan	Hamlet Bai Ca, Cuc Phuong	25	Rural	20°13.983'	105°42.704'	M2.25.15	Sergentomyia	NA	sp.	M	CDC 1	Goat farm, rural area, forest, culture and rocks	Cave	Goats/dogs/chicken/pigs/ducks/goose	yes
2016-06-28	Ninh Binh	Nho Quan	Hamlet Bai Ca, Cuc Phuong	25	Rural	20°13.983'	105°42.704'	M2.25.16	Sergentomyia	NA	Sp2	M	CDC 1	Goat farm, rural area, forest, culture and rocks	Cave	Goats/dogs/chicken/pigs/ducks/goose	yes
2016-06-28	Ninh Binh	Nho Quan	Hamlet Bai Ca, Cuc Phuong	25	Rural	20°13.983'	105°42.704'	M2.25.17	Sergentomyia	NA	sp.	M	CDC 1	Goat farm, rural area, forest, culture and rocks	Cave	Goats/dogs/chicken/pigs/ducks/goose	yes
2016-06-28	Ninh Binh	Nho Quan	Hamlet Bai Ca, Cuc Phuong	25	Rural	20°13.983'	105°42.704'	M2.25.18	Sergentomyia	Neophlebotomus	perturbans	M	CDC 1	Goat farm, rural area, forest, culture and rocks	Cave	Goats/dogs/chicken/pigs/ducks/goose	yes
2016-06-28	Ninh Binh	Nho Quan	Hamlet Bai Ca, Cuc Phuong	25	Rural	20°13.983'	105°42.704'	M2.25.19	NA	NA	NA	F	CDC 1	Goat farm, rural area, forest, culture and rocks	Cave	Goats/dogs/chicken/pigs/ducks/goose	yes
2016-06-28	Ninh Binh	Nho Quan	Hamlet Bai Ca, Cuc Phuong	25	Rural	20°13.983'	105°42.704'	M2.25.20	Sergentomyia	NA	sp.	M	CDC 1	Goat farm, rural area, forest, culture and rocks	Cave	Goats/dogs/chicken/pigs/ducks/goose	yes
2016-06-28	Ninh Binh	Nho Quan	Hamlet Bai Ca, Cuc Phuong	25	Rural	20°13.983'	105°42.704'	M2.25.21	Sergentomyia	NA	sp.	M	CDC 1	Goat farm, rural area, forest, culture and rocks	Cave	Goats/dogs/chicken/pigs/ducks/goose	yes
2016-06-28	Ninh Binh	Nho Quan	Hamlet Bai Ca, Cuc Phuong	25	Rural	20°13.983'	105°42.704'	M2.25.22	Sergentomyia	NA	Sp2	F	CDC 1	Goat farm, rural area, forest, culture and rocks	Cave	Goats/dogs/chicken/pigs/ducks/goose	yes
2016-06-28	Ninh Binh	Nho Quan	Hamlet Bai Ca, Cuc Phuong	25	Rural	20°13.983'	105°42.704'	M2.25.23	Sergentomyia	NA	sp.	M	CDC 1	Goat farm, rural area, forest, culture and rocks	Cave	Goats/dogs/chicken/pigs/ducks/goose	yes
2016-06-28	Ninh Binh	Nho Quan	Hamlet Bai Ca, Cuc Phuong	25	Rural	20°13.983'	105°42.704'	M2.25.24	Sergentomyia	NA	sp.	M	CDC 1	Goat farm, rural area, forest, culture and rocks	Cave	Goats/dogs/chicken/pigs/ducks/goose	yes
2016-06-28	Ninh Binh	Nho Quan	Hamlet Bai Ca, Cuc Phuong	25	Rural	20°13.983'	105°42.704'	M2.25.25	Sergentomyia	NA	Sp2	F	CDC 1	Goat farm, rural area, forest, culture and rocks	Cave	Goats/dogs/chicken/pigs/ducks/goose	yes
2016-06-28	Ninh Binh	Nho Quan	Hamlet Bai Ca, Cuc Phuong	25	Rural	20°13.983'	105°42.704'	M2.25.26	Sergentomyia	NA	sp.	F	CDC 1	Goat farm, rural area, forest, culture and rocks	Cave	Goats/dogs/chicken/pigs/ducks/goose	yes
2016-06-28	Ninh Binh	Nho Quan	Hamlet Bai Ca, Cuc Phuong	25	Rural	20°13.983'	105°42.704'	M2.25.27	NA	NA	NA	M	CDC 1	Goat farm, rural area, forest, culture and rocks	Cave	Goats/dogs/chicken/pigs/ducks/goose	yes
2016-06-28	Ninh Binh	Nho Quan	Hamlet Bai Ca, Cuc Phuong	25	Rural	20°13.983'	105°42.704'	M2.25.28	Sergentomyia	NA	sp.	M	CDC 1	Goat farm, rural area, forest, culture and rocks	Cave	Goats/dogs/chicken/pigs/ducks/goose	yes
2016-06-28	Ninh Binh	Nho Quan	Hamlet Bai Ca, Cuc Phuong	25	Rural	20°13.983'	105°42.704'	M2.25.29	Sergentomyia	NA	sp.	M	CDC 1	Goat farm, rural area, forest, culture and rocks	Cave	Goats/dogs/chicken/pigs/ducks/goose	yes
2016-06-28	Ninh Binh	Nho Quan	Hamlet Bai Ca, Cuc Phuong	25	Rural	20°13.983'	105°42.704'	M2.25.30	Grassomyia	NA	indica	M	CDC 1	Goat farm, rural area, forest, culture and rocks	Cave	Goats/dogs/chicken/pigs/ducks/goose	yes
2016-06-28	Ninh Binh	Nho Quan	Hamlet Bai Ca, Cuc Phuong	25	Rural	20°13.983'	105°42.704'	M2.25.31	Sergentomyia	NA	Sp2	M	CDC 1	Goat farm, rural area, forest, culture and rocks	Cave	Goats/dogs/chicken/pigs/ducks/goose	yes
2016-06-28	Ninh Binh	Nho Quan	Hamlet Bai Ca, Cuc Phuong	25	Rural	20°13.983'	105°42.704'	M2.25.32	Sergentomyia	NA	sp.	M	CDC 1	Goat farm, rural area, forest, culture and rocks	Cave	Goats/dogs/chicken/pigs/ducks/goose	yes
2016-06-28	Ninh Binh	Nho Quan	Hamlet Bai Ca, Cuc Phuong	25	Rural	20°13.983'	105°42.704'	M2.25.33	Sergentomyia	NA	sp.	M	CDC 1	Goat farm, rural area, forest, culture and rocks	Cave	Goats/dogs/chicken/pigs/ducks/goose	yes
2016-06-28	Ninh Binh	Nho Quan	Hamlet Bai Ca, Cuc Phuong	25	Rural	20°13.983'	105°42.704'	M2.25.34	Sergentomyia	NA	sp.	M	CDC 1	Goat farm, rural area, forest, culture and rocks	Cave	Goats/dogs/chicken/pigs/ducks/goose	yes
2016-06-28	Ninh Binh	Nho Quan	Hamlet Bai Ca, Cuc Phuong	25	Rural	20°13.983'	105°42.704'	M2.25.35	Sergentomyia	NA	sp.	M	CDC 1	Goat farm, rural area, forest, culture and rocks	Cave	Goats/dogs/chicken/pigs/ducks/goose	yes
2016-06-28	Ninh Binh	Nho Quan	Hamlet Bai Ca, Cuc Phuong	25	Rural	20°13.983'	105°42.704'	M2.25.36	Sergentomyia	NA	sp.	M	CDC 1	Goat farm, rural area, forest, culture and rocks	Cave	Goats/dogs/chicken/pigs/ducks/goose	yes
2016-06-28	Ninh Binh	Nho Quan	Hamlet Bai Ca, Cuc Phuong	25	Rural	20°13.983'	105°42.704'	M2.25.37	Sergentomyia	NA	sp.	M	CDC 1	Goat farm, rural area, forest, culture and rocks	Cave	Goats/dogs/chicken/pigs/ducks/goose	yes
2016-06-28	Ninh Binh	Nho Quan	Hamlet Bai Ca, Cuc Phuong	25	Rural	20°13.983'	105°42.704'	M2.25.38	Sergentomyia	Neophlebotomus	sylvatica	M	CDC 1	Goat farm, rural area, forest, culture and rocks	Cave	Goats/dogs/chicken/pigs/ducks/goose	yes
2016-06-28	Ninh Binh	Nho Quan	Hamlet Bai Ca, Cuc Phuong	25	Rural	20°13.983'	105°42.704'	M2.25.39	Sergentomyia	NA	sp.	M	CDC 1	Goat farm, rural area, forest, culture and rocks	Cave	Goats/dogs/chicken/pigs/ducks/goose	yes
2016-06-28	Ninh Binh	Nho Quan	Hamlet Bai Ca, Cuc Phuong	25	Rural	20°13.983'	105°42.704'	M2.25.40	Sergentomyia	NA	sp.	M	CDC 1	Goat farm, rural area, forest, culture and rocks	Cave	Goats/dogs/chicken/pigs/ducks/goose	yes
2016-06-28	Ninh Binh	Nho Quan	Hamlet Bai Ca, Cuc Phuong	25	Rural	20°13.983'	105°42.704'	M2.25.41	Sergentomyia	NA	Sp2	F	CDC 1	Goat farm, rural area, forest, culture and rocks	Cave	Goats/dogs/chicken/pigs/ducks/goose	yes
2016-06-28	Ninh Binh	Nho Quan	Hamlet Bai Ca, Cuc Phuong	25	Rural	20°13.983'	105°42.704'	M2.25.42	Sergentomyia	Parrotomyia	barraudi group	F	CDC 1	Goat farm, rural area, forest, culture and rocks	Cave	Goats/dogs/chicken/pigs/ducks/goose	yes
2016-06-28	Ninh Binh	Nho Quan	Hamlet Bai Ca, Cuc Phuong	25	Rural	20°13.983'	105°42.704'	M2.25.43	Sergentomyia	NA	sp.	M	CDC 1	Goat farm, rural area, forest, culture and rocks	Cave	Goats/dogs/chicken/pigs/ducks/goose	yes
2016-06-28	Ninh Binh	Nho Quan	Hamlet Bai Ca, Cuc Phuong	25	Rural	20°13.983'	105°42.704'	M2.25.44	Phlebotomus	Anaphlebotomus	stantoni	M	CDC 1	Goat farm, rural area, forest, culture and rocks	Cave	Goats/dogs/chicken/pigs/ducks/goose	yes
2016-06-28	Ninh Binh	Nho Quan	Hamlet Bai Ca, Cuc Phuong	25	Rural	20°13.983'	105°42.704'	M2.25.45	Sergentomyia	NA	sp.	M	CDC 1	Goat farm, rural area, forest, culture and rocks	Cave	Goats/dogs/chicken/pigs/ducks/goose	yes
2016-06-28	Ninh Binh	Nho Quan	Hamlet Bai Ca, Cuc Phuong	25	Rural	20°13.983'	105°42.704'	M2.25.46	Sergentomyia	NA	sp.	M	CDC 1	Goat farm, rural area, forest, culture and rocks	Cave	Goats/dogs/chicken/pigs/ducks/goose	yes
2016-06-28	Ninh Binh	Nho Quan	Hamlet Bai Ca, Cuc Phuong	25	Rural	20°13.983'	105°42.704'	M2.25.48	Sergentomyia	NA	sp.	M	CDC 1	Goat farm, rural area, forest, culture and rocks	Cave	Goats/dogs/chicken/pigs/ducks/goose	yes
2016-06-28	Ninh Binh	Nho Quan	Hamlet Bai Ca, Cuc Phuong	25	Rural	20°13.983'	105°42.704'	M2.25.49	Sergentomyia	NA	sp.	M	CDC 1	Goat farm, rural area, forest, culture and rocks	Cave	Goats/dogs/chicken/pigs/ducks/goose	yes
2016-06-28	Ninh Binh	Nho Quan	Hamlet Bai Ca, Cuc Phuong	25	Rural	20°13.983'	105°42.704'	M2.25.50	Sergentomyia	NA	sp.	M	CDC 1	Goat farm, rural area, forest, culture and rocks	Cave	Goats/dogs/chicken/pigs/ducks/goose	yes
2016-06-28	Ninh Binh	Nho Quan	Hamlet Bai Ca, Cuc Phuong	25	Rural	20°13.983'	105°42.704'	M2.25.51	Sergentomyia	Sergentomyia	bailyi	M	CDC 1	Goat farm, rural area, forest, culture and rocks	Cave	Goats/dogs/chicken/pigs/ducks/goose	yes
2016-06-28	Ninh Binh	Nho Quan	Hamlet Bai Ca, Cuc Phuong	25	Rural	20°13.983'	105°42.704'	M2.25.52	Sergentomyia	Neophlebotomus	sylvatica	M	CDC 1	Goat farm, rural area, forest, culture and rocks	Cave	Goats/dogs/chicken/pigs/ducks/goose	yes
2016-06-28	Ninh Binh	Nho Quan	Hamlet Bai Ca, Cuc Phuong	25	Rural	20°13.983'	105°42.704'	M2.25.53	Sergentomyia	NA	sp.	M	CDC 1	Goat farm, rural area, forest, culture and rocks	Cave	Goats/dogs/chicken/pigs/ducks/goose	yes
2016-06-28	Ninh Binh	Nho Quan	Hamlet Bai Ca, Cuc Phuong	25	Rural	20°13.983'	105°42.704'	M2.25.54	Sergentomyia	NA	Sp2	M	CDC 1	Goat farm, rural area, forest, culture and rocks	Cave	Goats/dogs/chicken/pigs/ducks/goose	yes
2016-06-28	Ninh Binh	Nho Quan	Hamlet Bai Ca, Cuc Phuong	25	Rural	20°13.983'	105°42.704'	M2.25.55	NA	NA	NA	M	CDC 1	Goat farm, rural area, forest, culture and rocks	Cave	Goats/dogs/chicken/pigs/ducks/goose	yes
2016-06-28	Ninh Binh	Nho Quan	Hamlet Bai Ca, Cuc Phuong	25	Rural	20°13.983'	105°42.704'	M2.25.56	Sergentomyia	NA	Sp2	F	CDC 1	Goat farm, rural area, forest, culture and rocks	Cave	Goats/dogs/chicken/pigs/ducks/goose	yes
2016-06-28	Ninh Binh	Nho Quan	Hamlet Bai Ca, Cuc Phuong	25	Rural	20°13.983'	105°42.704'	M2.25.57	Sergentomyia	NA	sp.	M	CDC 1	Goat farm, rural area, forest, culture and rocks	Cave	Goats/dogs/chicken/pigs/ducks/goose	yes
2016-06-28	Ninh Binh	Nho Quan	Hamlet Bai Ca, Cuc Phuong	25	Rural	20°13.983'	105°42.704'	M2.25.58	Sergentomyia	NA	sp.	M	CDC 1	Goat farm, rural area, forest, culture and rocks	Cave	Goats/dogs/chicken/pigs/ducks/goose	yes
2016-06-28	Ninh Binh	Nho Quan	Hamlet Bai Ca, Cuc Phuong	25	Rural	20°13.983'	105°42.704'	M2.25.59	Sergentomyia	NA	Sp2	M	CDC 1	Goat farm, rural area, forest, culture and rocks	Cave	Goats/dogs/chicken/pigs/ducks/goose	yes
2016-06-28	Ninh Binh	Nho Quan	Hamlet Bai Ca, Cuc Phuong	25	Rural	20°13.983'	105°42.704'	M2.25.60	Sergentomyia	NA	sp.	M	CDC 1	Goat farm, rural area, forest, culture and rocks	Cave	Goats/dogs/chicken/pigs/ducks/goose	yes
2016-06-28	Ninh Binh	Nho Quan	Hamlet Bai Ca, Cuc Phuong	25	Rural	20°13.983'	105°42.704'	M2.25.62	Sergentomyia	NA	sp.	M	CDC 1	Goat farm, rural area, forest, culture and rocks	Cave	Goats/dogs/chicken/pigs/ducks/goose	yes
2016-06-28	Ninh Binh	Nho Quan	Hamlet Bai Ca, Cuc Phuong	25	Rural	20°13.983'	105°42.704'	M2.25.63	Sergentomyia	NA	sp.	M	CDC 1	Goat farm, rural area, forest, culture and rocks	Cave	Goats/dogs/chicken/pigs/ducks/goose	yes
2016-06-28	Ninh Binh	Nho Quan	Hamlet Bai Ca, Cuc Phuong	25	Rural	20°13.983'	105°42.704'	M2.25.64	Sergentomyia	NA	sp.	M	CDC 1	Goat farm, rural area, forest, culture and rocks	Cave	Goats/dogs/chicken/pigs/ducks/goose	yes
2016-06-28	Ninh Binh	Nho Quan	Hamlet Bai Ca, Cuc Phuong	25	Rural	20°13.983'	105°42.704'	M2.25.65	Sergentomyia	NA	sp.	M	CDC 1	Goat farm, rural area, forest, culture and rocks	Cave	Goats/dogs/chicken/pigs/ducks/goose	yes
2016-06-28	Ninh Binh	Nho Quan	Hamlet Bai Ca, Cuc Phuong	25	Rural	20°13.983'	105°42.704'	M2.25.66	Sergentomyia	NA	Sp2	M	CDC 1	Goat farm, rural area, forest, culture and rocks	Cave	Goats/dogs/chicken/pigs/ducks/goose	yes
2016-06-28	Ninh Binh	Nho Quan	Hamlet Bai Ca, Cuc Phuong	25	Rural	20°13.983'	105°42.704'	M2.25.67	Sergentomyia	NA	sp.	M	CDC 1	Goat farm, rural area, forest, culture and rocks	Cave	Goats/dogs/chicken/pigs/ducks/goose	yes
2016-06-28	Ninh Binh	Nho Quan	Hamlet Bai Ca, Cuc Phuong	25	Rural	20°13.983'	105°42.704'	M2.25.68	Sergentomyia	NA	sp.	M	CDC 1	Goat farm, rural area, forest, culture and rocks	Cave	Goats/dogs/chicken/pigs/ducks/goose	yes
2016-06-28	Ninh Binh	Nho Quan	Hamlet Bai Ca, Cuc Phuong	25	Rural	20°13.983'	105°42.704'	M2.25.69	Sergentomyia	Parrotomyia	barraudi group	M	CDC 1	Goat farm, rural area, forest, culture and rocks	Cave	Goats/dogs/chicken/pigs/ducks/goose	yes
2016-06-28	Ninh Binh	Nho Quan	Hamlet Bai Ca, Cuc Phuong	25	Rural	20°13.983'	105°42.704'	M2.25.70	Sergentomyia	Neophlebotomus	sylvatica	F	CDC 1	Goat farm, rural area, forest, culture and rocks	Cave	Goats/dogs/chicken/pigs/ducks/goose	yes
2016-06-28	Ninh Binh	Nho Quan	Hamlet Bai Ca, Cuc Phuong	25	Rural	20°13.983'	105°42.704'	M2.25.71	Sergentomyia	NA	sp.	M	CDC 1	Goat farm, rural area, forest, culture and rocks	Cave	Goats/dogs/chicken/pigs/ducks/goose	yes
2016-06-28	Ninh Binh	Nho Quan	Hamlet Bai Ca, Cuc Phuong	25	Rural	20°13.983'	105°42.704'	M2.25.72	Sergentomyia	NA	sp.	M	CDC 1	Goat farm, rural area, forest, culture and rocks	Cave	Goats/dogs/chicken/pigs/ducks/goose	yes
2016-06-28	Ninh Binh	Nho Quan	Hamlet Bai Ca, Cuc Phuong	25	Rural	20°13.983'	105°42.704'	M2.25.73	Sergentomyia	NA	sp.	M	CDC 1	Goat farm, rural area, forest, culture and rocks	Cave	Goats/dogs/chicken/pigs/ducks/goose	yes
2016-06-28	Ninh Binh	Nho Quan	Hamlet Bai Ca, Cuc Phuong	25	Rural	20°13.983'	105°42.704'	M2.25.74	Sergentomyia	NA	sp.	M	CDC 1	Goat farm, rural area, forest, culture and rocks	Cave	Goats/dogs/chicken/pigs/ducks/goose	yes
2016-06-28	Ninh Binh	Nho Quan	Hamlet Bai Ca, Cuc Phuong	25	Rural	20°13.983'	105°42.704'	M2.25.75	Sergentomyia	NA	sp.	M	CDC 1	Goat farm, rural area, forest, culture and rocks	Cave	Goats/dogs/chicken/pigs/ducks/goose	yes
2016-06-28	Ninh Binh	Nho Quan	Hamlet Bai Ca, Cuc Phuong	25	Rural	20°13.983'	105°42.704'	M2.25.76	Sergentomyia	Parrotomyia	barraudi group	F	CDC 1	Goat farm, rural area, forest, culture and rocks	Cave	Goats/dogs/chicken/pigs/ducks/goose	yes
2016-06-28	Ninh Binh	Nho Quan	Hamlet Bai Ca, Cuc Phuong	25	Rural	20°13.983'	105°42.704'	M2.25.77	Sergentomyia	NA	sp.	M	CDC 1	Goat farm, rural area, forest, culture and rocks	Cave	Goats/dogs/chicken/pigs/ducks/goose	yes
2016-06-28	Ninh Binh	Nho Quan	Hamlet Bai Ca, Cuc Phuong	25	Rural	20°13.983'	105°42.704'	M2.25.78	Sergentomyia	NA	Sp2	M	CDC 1	Goat farm, rural area, forest, culture and rocks	Cave	Goats/dogs/chicken/pigs/ducks/goose	yes
2016-06-28	Ninh Binh	Nho Quan	Hamlet Bai Ca, Cuc Phuong	25	Rural	20°13.983'	105°42.704'	M2.25.80	Sergentomyia	NA	Sp2	F	CDC 1	Goat farm, rural area, forest, culture and rocks	Cave	Goats/dogs/chicken/pigs/ducks/goose	yes
2016-06-28	Ninh Binh	Nho Quan	Hamlet Bai Ca, Cuc Phuong	25	Rural	20°13.983'	105°42.704'	M2.25.81	Sergentomyia	NA	Sp2	M	CDC 1	Goat farm, rural area, forest, culture and rocks	Cave	Goats/dogs/chicken/pigs/ducks/goose	yes
2016-06-28	Ninh Binh	Nho Quan	Hamlet Bai Ca, Cuc Phuong	25	Rural	20°13.983'	105°42.704'	M2.25.82	Sergentomyia	NA	sp.	M	CDC 1	Goat farm, rural area, forest, culture and rocks	Cave	Goats/dogs/chicken/pigs/ducks/goose	yes
2016-06-28	Ninh Binh	Nho Quan	Hamlet Bai Ca, Cuc Phuong	25	Rural	20°13.983'	105°42.704'	M2.25.83	Grassomyia	NA	indica	M	CDC 1	Goat farm, rural area, forest, culture and rocks	Cave	Goats/dogs/chicken/pigs/ducks/goose	yes
2016-06-28	Ninh Binh	Nho Quan	Hamlet Bai Ca, Cuc Phuong	25	Rural	20°13.983'	105°42.704'	M2.25.84	Sergentomyia	NA	sp.	M	CDC 1	Goat farm, rural area, forest, culture and rocks	Cave	Goats/dogs/chicken/pigs/ducks/goose	yes
2016-06-28	Ninh Binh	Nho Quan	Hamlet Bai Ca, Cuc Phuong	25	Rural	20°13.983'	105°42.704'	M2.25.85	Sergentomyia	NA	sp.	M	CDC 1	Goat farm, rural area, forest, culture and rocks	Cave	Goats/dogs/chicken/pigs/ducks/goose	yes
2016-06-28	Ninh Binh	Nho Quan	Hamlet Bai Ca, Cuc Phuong	25	Rural	20°13.983'	105°42.704'	M2.25.86	Sergentomyia	Parrotomyia	barraudi group	F	CDC 1	Goat farm, rural area, forest, culture and rocks	Cave	Goats/dogs/chicken/pigs/ducks/goose	yes
2016-06-28	Ninh Binh	Nho Quan	Hamlet Bai Ca, Cuc Phuong	25	Rural	20°13.983'	105°42.704'	M2.25.87	Sergentomyia	NA	sp.	M	CDC 1	Goat farm, rural area, forest, culture and rocks	Cave	Goats/dogs/chicken/pigs/ducks/goose	yes
2016-06-28	Ninh Binh	Nho Quan	Hamlet Bai Ca, Cuc Phuong	25	Rural	20°13.983'	105°42.704'	M2.25.88	Sergentomyia	NA	und_sp.	F	CDC 1	Goat farm, rural area, forest, culture and rocks	Cave	Goats/dogs/chicken/pigs/ducks/goose	yes
2016-06-28	Ninh Binh	Nho Quan	Hamlet Bai Ca, Cuc Phuong	25	Rural	20°13.983'	105°42.704'	M2.25.89	Sergentomyia	NA	Sp2	M	CDC 1	Goat farm, rural area, forest, culture and rocks	Cave	Goats/dogs/chicken/pigs/ducks/goose	yes
2016-06-28	Ninh Binh	Nho Quan	Hamlet Bai Ca, Cuc Phuong	25	Rural	20°13.983'	105°42.704'	M2.25.90	Sergentomyia	NA	sp.	M	CDC 1	Goat farm, rural area, forest, culture and rocks	Cave	Goats/dogs/chicken/pigs/ducks/goose	yes
2016-06-28	Ninh Binh	Nho Quan	Hamlet Bai Ca, Cuc Phuong	25	Rural	20°13.983'	105°42.704'	M2.25.91	Sergentomyia	NA	sp.	M	CDC 1	Goat farm, rural area, forest, culture and rocks	Cave	Goats/dogs/chicken/pigs/ducks/goose	yes
2016-06-28	Ninh Binh	Nho Quan	Hamlet Bai Ca, Cuc Phuong	25	Rural	20°13.983'	105°42.704'	M2.25.92	Sergentomyia	NA	Sp2	F	CDC 1	Goat farm, rural area, forest, culture and rocks	Cave	Goats/dogs/chicken/pigs/ducks/goose	yes
2016-06-28	Ninh Binh	Nho Quan	Hamlet Bai Ca, Cuc Phuong	25	Rural	20°13.983'	105°42.704'	M2.25.93	Sergentomyia	Parrotomyia	barraudi group	F	CDC 1	Goat farm, rural area, forest, culture and rocks	Cave	Goats/dogs/chicken/pigs/ducks/goose	yes
2016-06-28	Ninh Binh	Nho Quan	Hamlet Bai Ca, Cuc Phuong	25	Rural	20°13.983'	105°42.704'	M2.25.94	Sergentomyia	NA	sp.	M	CDC 1	Goat farm, rural area, forest, culture and rocks	Cave	Goats/dogs/chicken/pigs/ducks/goose	yes
2016-06-28	Ninh Binh	Nho Quan	Hamlet Bai Ca, Cuc Phuong	25	Rural	20°13.983'	105°42.704'	M2.25.95	Sergentomyia	NA	sp.	M	CDC 1	Goat farm, rural area, forest, culture and rocks	Cave	Goats/dogs/chicken/pigs/ducks/goose	yes
2016-06-28	Ninh Binh	Nho Quan	Hamlet Bai Ca, Cuc Phuong	25	Rural	20°13.983'	105°42.704'	M2.25.96	Sergentomyia	NA	sp.	M	CDC 1	Goat farm, rural area, forest, culture and rocks	Cave	Goats/dogs/chicken/pigs/ducks/goose	yes
2016-06-28	Ninh Binh	Nho Quan	Hamlet Bai Ca, Cuc Phuong	25	Rural	20°13.983'	105°42.704'	M2.25.100	Sergentomyia	NA	Sp2	M	CDC 2	Goat farm, rural area, forest, culture and rocks	Cave	Goats/dogs/chicken/pigs/ducks/goose	yes
2016-06-28	Ninh Binh	Nho Quan	Hamlet Bai Ca, Cuc Phuong	25	Rural	20°13.983'	105°42.704'	M2.25.101	Sergentomyia	NA	sp.	M	CDC 2	Goat farm, rural area, forest, culture and rocks	Cave	Goats/dogs/chicken/pigs/ducks/goose	yes
2016-06-28	Ninh Binh	Nho Quan	Hamlet Bai Ca, Cuc Phuong	25	Rural	20°13.983'	105°42.704'	M2.25.102	Sergentomyia	Parrotomyia	barraudi group	F	CDC 2	Goat farm, rural area, forest, culture and rocks	Cave	Goats/dogs/chicken/pigs/ducks/goose	yes
2016-06-28	Ninh Binh	Nho Quan	Hamlet Bai Ca, Cuc Phuong	25	Rural	20°13.983'	105°42.704'	M2.25.103	Sergentomyia	NA	sp.	M	CDC 2	Goat farm, rural area, forest, culture and rocks	Cave	Goats/dogs/chicken/pigs/ducks/goose	yes
2016-06-28	Ninh Binh	Nho Quan	Hamlet Bai Ca, Cuc Phuong	25	Rural	20°13.983'	105°42.704'	M2.25.104	Sergentomyia	NA	sp.	M	CDC 2	Goat farm, rural area, forest, culture and rocks	Cave	Goats/dogs/chicken/pigs/ducks/goose	yes
2016-06-28	Ninh Binh	Nho Quan	Hamlet Bai Ca, Cuc Phuong	25	Rural	20°13.983'	105°42.704'	M2.25.105	Sergentomyia	NA	Sp2	M	CDC 2	Goat farm, rural area, forest, culture and rocks	Cave	Goats/dogs/chicken/pigs/ducks/goose	yes
2016-06-28	Ninh Binh	Nho Quan	Hamlet Bai Ca, Cuc Phuong	25	Rural	20°13.983'	105°42.704'	M2.25.106	Sergentomyia	NA	sp.	M	CDC 2	Goat farm, rural area, forest, culture and rocks	Cave	Goats/dogs/chicken/pigs/ducks/goose	yes
2016-06-28	Ninh Binh	Nho Quan	Hamlet Bai Ca, Cuc Phuong	25	Rural	20°13.983'	105°42.704'	M2.25.107	Sergentomyia	NA	Sp2	M	CDC 2	Goat farm, rural area, forest, culture and rocks	Cave	Goats/dogs/chicken/pigs/ducks/goose	yes
2016-06-28	Ninh Binh	Nho Quan	Hamlet Bai Ca, Cuc Phuong	25	Rural	20°13.983'	105°42.704'	M2.25.108	Sergentomyia	Sergentomyia	bailyi	M	CDC 2	Goat farm, rural area, forest, culture and rocks	Cave	Goats/dogs/chicken/pigs/ducks/goose	yes
2016-06-28	Ninh Binh	Nho Quan	Hamlet Bai Ca, Cuc Phuong	25	Rural	20°13.983'	105°42.704'	M2.25.109	Sergentomyia	NA	Sp2	F	CDC 2	Goat farm, rural area, forest, culture and rocks	Cave	Goats/dogs/chicken/pigs/ducks/goose	yes
2016-06-28	Ninh Binh	Nho Quan	Hamlet Bai Ca, Cuc Phuong	25	Rural	20°13.983'	105°42.704'	M2.25.110	Sergentomyia	NA	Sp2	F	CDC 2	Goat farm, rural area, forest, culture and rocks	Cave	Goats/dogs/chicken/pigs/ducks/goose	yes
2016-06-28	Ninh Binh	Nho Quan	Hamlet Bai Ca, Cuc Phuong	25	Rural	20°13.983'	105°42.704'	M2.25.111	Sergentomyia	NA	und_sp.	F	CDC 2	Goat farm, rural area, forest, culture and rocks	Cave	Goats/dogs/chicken/pigs/ducks/goose	yes
2016-06-28	Ninh Binh	Nho Quan	Hamlet Bai Ca, Cuc Phuong	25	Rural	20°13.983'	105°42.704'	M2.25.112	Sergentomyia	NA	sp.	M	CDC 2	Goat farm, rural area, forest, culture and rocks	Cave	Goats/dogs/chicken/pigs/ducks/goose	yes
2016-06-28	Ninh Binh	Nho Quan	Hamlet Bai Ca, Cuc Phuong	25	Rural	20°13.983'	105°42.704'	M2.25.113	Sergentomyia	Sergentomyia	bailyi	M	CDC 2	Goat farm, rural area, forest, culture and rocks	Cave	Goats/dogs/chicken/pigs/ducks/goose	yes
2016-06-28	Ninh Binh	Nho Quan	Hamlet Bai Ca, Cuc Phuong	25	Rural	20°13.983'	105°42.704'	M2.25.114	Sergentomyia	NA	Sp2	F	CDC 3	Goat farm, rural area, forest, culture and rocks	Cave	Goats/dogs/chicken/pigs/ducks/goose	yes
2016-06-28	Ninh Binh	Nho Quan	Hamlet Bai Ca, Cuc Phuong	25	Rural	20°13.983'	105°42.704'	M2.25.115	Sergentomyia	NA	Sp2	F	CDC 3	Goat farm, rural area, forest, culture and rocks	Cave	Goats/dogs/chicken/pigs/ducks/goose	yes
2016-06-28	Ninh Binh	Nho Quan	Hamlet Bai Ca, Cuc Phuong	25	Rural	20°13.983'	105°42.704'	M2.25.116	Sergentomyia	NA	Sp2	F	CDC 3	Goat farm, rural area, forest, culture and rocks	Cave	Goats/dogs/chicken/pigs/ducks/goose	yes
2016-06-28	Ninh Binh	Nho Quan	Hamlet Bai Ca, Cuc Phuong	25	Rural	20°13.983'	105°42.704'	M2.25.117	Sergentomyia	NA	Sp2	M	CDC 3	Goat farm, rural area, forest, culture and rocks	Cave	Goats/dogs/chicken/pigs/ducks/goose	yes
2016-06-28	Ninh Binh	Nho Quan	Hamlet Bai Ca, Cuc Phuong	25	Rural	20°13.983'	105°42.704'	M2.25.118	Sergentomyia	NA	sp.	M	CDC 3	Goat farm, rural area, forest, culture and rocks	Cave	Goats/dogs/chicken/pigs/ducks/goose	yes
2016-06-28	Ninh Binh	Nho Quan	Hamlet Bai Ca, Cuc Phuong	25	Rural	20°13.983'	105°42.704'	M2.25.119	Sergentomyia	NA	sp.	M	CDC 3	Goat farm, rural area, forest, culture and rocks	Cave	Goats/dogs/chicken/pigs/ducks/goose	yes
2016-06-28	Ninh Binh	Nho Quan	Hamlet Bai Ca, Cuc Phuong	25	Rural	20°13.983'	105°42.704'	M2.25.120	Sergentomyia	NA	sp.	M	CDC 3	Goat farm, rural area, forest, culture and rocks	Cave	Goats/dogs/chicken/pigs/ducks/goose	yes
2016-06-28	Ninh Binh	Nho Quan	Hamlet Bai Ca, Cuc Phuong	25	Rural	20°13.983'	105°42.704'	M2.25.121	Sergentomyia	NA	Sp2	F	CDC 3	Goat farm, rural area, forest, culture and rocks	Cave	Goats/dogs/chicken/pigs/ducks/goose	yes
2016-06-28	Ninh Binh	Nho Quan	Hamlet Bai Ca, Cuc Phuong	25	Rural	20°13.983'	105°42.704'	M2.25.122	Phlebotomus	Anaphlebotomus	stantoni	F	CDC 3	Goat farm, rural area, forest, culture and rocks	Cave	Goats/dogs/chicken/pigs/ducks/goose	yes
2016-06-28	Ninh Binh	Nho Quan	Hamlet Bai Ca, Cuc Phuong	25	Rural	20°13.983'	105°42.704'	M2.25.123	Phlebotomus	Euphlebotomus	sp.	M	CDC 3	Goat farm, rural area, forest, culture and rocks	Cave	Goats/dogs/chicken/pigs/ducks/goose	yes
2016-06-28	Ninh Binh	Nho Quan	Hamlet Bai Ca, Cuc Phuong	25	Rural	20°13.983'	105°42.704'	M2.25.124	Sergentomyia	Parrotomyia	barraudi group	F	CDC 3	Goat farm, rural area, forest, culture and rocks	Cave	Goats/dogs/chicken/pigs/ducks/goose	yes
2016-06-28	Ninh Binh	Nho Quan	Hamlet Bai Ca, Cuc Phuong	25	Rural	20°13.983'	105°42.704'	M2.25.125	Sergentomyia	NA	Sp2	M	CDC 3	Goat farm, rural area, forest, culture and rocks	Cave	Goats/dogs/chicken/pigs/ducks/goose	yes
2016-06-28	Ninh Binh	Nho Quan	Hamlet Bai Ca, Cuc Phuong	25	Rural	20°13.983'	105°42.704'	M2.25.126	Sergentomyia	NA	sp.	M	CDC 3	Goat farm, rural area, forest, culture and rocks	Cave	Goats/dogs/chicken/pigs/ducks/goose	yes
2016-06-28	Ninh Binh	Nho Quan	Hamlet Bai Ca, Cuc Phuong	25	Rural	20°13.983'	105°42.704'	M2.25.127	Sergentomyia	NA	Sp2	F	CDC 3	Goat farm, rural area, forest, culture and rocks	Cave	Goats/dogs/chicken/pigs/ducks/goose	yes
2016-06-28	Ninh Binh	Nho Quan	Hamlet Bai Ca, Cuc Phuong	25	Rural	20°13.983'	105°42.704'	M2.25.128	Sergentomyia	NA	sp.	M	CDC 3	Goat farm, rural area, forest, culture and rocks	Cave	Goats/dogs/chicken/pigs/ducks/goose	yes
2016-06-28	Ninh Binh	Nho Quan	Hamlet Bai Ca, Cuc Phuong	25	Rural	20°13.983'	105°42.704'	M2.25.129	Sergentomyia	NA	Sp2	M	CDC 3	Goat farm, rural area, forest, culture and rocks	Cave	Goats/dogs/chicken/pigs/ducks/goose	yes
2016-06-28	Ninh Binh	Nho Quan	Hamlet Bai Ca, Cuc Phuong	25	Rural	20°13.983'	105°42.704'	M2.25.130	Sergentomyia	NA	Sp2	F	CDC 3	Goat farm, rural area, forest, culture and rocks	Cave	Goats/dogs/chicken/pigs/ducks/goose	yes
2016-06-28	Ninh Binh	Nho Quan	Hamlet Bai Ca, Cuc Phuong	25	Rural	20°13.983'	105°42.704'	M2.25.131	Sergentomyia	NA	sp.	M	CDC 3	Goat farm, rural area, forest, culture and rocks	Cave	Goats/dogs/chicken/pigs/ducks/goose	yes
2016-06-28	Ninh Binh	Nho Quan	Hamlet Bai Ca, Cuc Phuong	25	Rural	20°13.983'	105°42.704'	M2.25.132	Sergentomyia	NA	Sp2	F	CDC 3	Goat farm, rural area, forest, culture and rocks	Cave	Goats/dogs/chicken/pigs/ducks/goose	yes
2016-06-28	Ninh Binh	Nho Quan	Hamlet Bai Ca, Cuc Phuong	25	Rural	20°13.983'	105°42.704'	M2.25.133	Sergentomyia	NA	sp.	M	CDC 3	Goat farm, rural area, forest, culture and rocks	Cave	Goats/dogs/chicken/pigs/ducks/goose	yes
2016-06-28	Ninh Binh	Nho Quan	Hamlet Bai Ca, Cuc Phuong	25	Rural	20°13.983'	105°42.704'	M2.25.134	Sergentomyia	NA	sp.	M	CDC 3	Goat farm, rural area, forest, culture and rocks	Cave	Goats/dogs/chicken/pigs/ducks/goose	yes
2016-06-28	Ninh Binh	Nho Quan	Hamlet Bai Ca, Cuc Phuong	25	Rural	20°13.983'	105°42.704'	M2.25.135	Sergentomyia	NA	sp.	M	CDC 3	Goat farm, rural area, forest, culture and rocks	Cave	Goats/dogs/chicken/pigs/ducks/goose	yes
2016-06-28	Ninh Binh	Nho Quan	Hamlet Bai Ca, Cuc Phuong	25	Rural	20°13.983'	105°42.704'	M2.25.136	Sergentomyia	NA	Sp2	M	CDC 3	Goat farm, rural area, forest, culture and rocks	Cave	Goats/dogs/chicken/pigs/ducks/goose	yes
2016-06-28	Ninh Binh	Nho Quan	Hamlet Bai Ca, Cuc Phuong	25	Rural	20°13.983'	105°42.704'	M2.25.137	Sergentomyia	NA	sp.	M	CDC 3	Goat farm, rural area, forest, culture and rocks	Cave	Goats/dogs/chicken/pigs/ducks/goose	yes
2016-06-28	Ninh Binh	Nho Quan	Hamlet Bai Ca, Cuc Phuong	25	Rural	20°13.983'	105°42.704'	M2.25.138	Sergentomyia	NA	sp.	M	CDC 3	Goat farm, rural area, forest, culture and rocks	Cave	Goats/dogs/chicken/pigs/ducks/goose	yes
2016-06-28	Ninh Binh	Nho Quan	Hamlet Bai Ca, Cuc Phuong	25	Rural	20°13.983'	105°42.704'	M2.25.139	Sergentomyia	NA	sp.	M	CDC 3	Goat farm, rural area, forest, culture and rocks	Cave	Goats/dogs/chicken/pigs/ducks/goose	yes
2016-06-28	Ninh Binh	Nho Quan	Hamlet Bai Ca, Cuc Phuong	25	Rural	20°13.983'	105°42.704'	M2.25.140	Phlebotomus	Larroussius	betisi	M	CDC 3	Goat farm, rural area, forest, culture and rocks	Cave	Goats/dogs/chicken/pigs/ducks/goose	yes
2016-06-28	Ninh Binh	Nho Quan	Hamlet Bai Ca, Cuc Phuong	25	Rural	20°13.983'	105°42.704'	M2.25.141	Sergentomyia	NA	Sp2	M	CDC 3	Goat farm, rural area, forest, culture and rocks	Cave	Goats/dogs/chicken/pigs/ducks/goose	yes
2016-06-28	Ninh Binh	Nho Quan	Hamlet Bai Ca, Cuc Phuong	25	Rural	20°13.983'	105°42.704'	M2.25.142	Sergentomyia	NA	sp.	M	CDC 3	Goat farm, rural area, forest, culture and rocks	Cave	Goats/dogs/chicken/pigs/ducks/goose	yes
2016-06-28	Ninh Binh	Nho Quan	Hamlet Bai Ca, Cuc Phuong	25	Rural	20°13.983'	105°42.704'	M2.25.143	Sergentomyia	Neophlebotomus	sylvatica	F	CDC 3	Goat farm, rural area, forest, culture and rocks	Cave	Goats/dogs/chicken/pigs/ducks/goose	yes
2016-06-28	Ninh Binh	Nho Quan	Hamlet Bai Ca, Cuc Phuong	25	Rural	20°13.983'	105°42.704'	M2.25.144	Sergentomyia	NA	sp.	M	CDC 3	Goat farm, rural area, forest, culture and rocks	Cave	Goats/dogs/chicken/pigs/ducks/goose	yes
2016-06-28	Ninh Binh	Nho Quan	Hamlet Bai Ca, Cuc Phuong	25	Rural	20°13.983'	105°42.704'	M2.25.145	Sergentomyia	NA	Sp2	M	CDC 3	Goat farm, rural area, forest, culture and rocks	Cave	Goats/dogs/chicken/pigs/ducks/goose	yes
2016-06-28	Ninh Binh	Nho Quan	Hamlet Bai Ca, Cuc Phuong	25	Rural	20°13.983'	105°42.704'	M2.25.146	Sergentomyia	NA	sp.	M	CDC 3	Goat farm, rural area, forest, culture and rocks	Cave	Goats/dogs/chicken/pigs/ducks/goose	yes
2016-06-28	Ninh Binh	Nho Quan	Hamlet Bai Ca, Cuc Phuong	25	Rural	20°13.983'	105°42.704'	M2.25.147	Phlebotomus	Euphlebotomus	sp.	M	CDC 3	Goat farm, rural area, forest, culture and rocks	Cave	Goats/dogs/chicken/pigs/ducks/goose	yes
2016-06-28	Ninh Binh	Nho Quan	Hamlet Bai Ca, Cuc Phuong	25	Rural	20°13.983'	105°42.704'	M2.25.148	Sergentomyia	NA	sp.	F	CDC 3	Goat farm, rural area, forest, culture and rocks	Cave	Goats/dogs/chicken/pigs/ducks/goose	yes
2016-06-28	Ninh Binh	Nho Quan	Hamlet Bai Ca, Cuc Phuong	25	Rural	20°13.983'	105°42.704'	M2.25.149	Sergentomyia	NA	sp.	M	CDC 3	Goat farm, rural area, forest, culture and rocks	Cave	Goats/dogs/chicken/pigs/ducks/goose	yes
2016-06-28	Ninh Binh	Nho Quan	Hamlet Bai Ca, Cuc Phuong	25	Rural	20°13.983'	105°42.704'	M2.25.150	Sergentomyia	Parrotomyia	barraudi group	M	CDC 3	Goat farm, rural area, forest, culture and rocks	Cave	Goats/dogs/chicken/pigs/ducks/goose	yes
2016-06-28	Ninh Binh	Nho Quan	Hamlet Bai Ca, Cuc Phuong	25	Rural	20°13.983'	105°42.704'	M2.25.151	Sergentomyia	NA	Sp2	F	CDC 3	Goat farm, rural area, forest, culture and rocks	Cave	Goats/dogs/chicken/pigs/ducks/goose	yes
2016-06-28	Ninh Binh	Nho Quan	Hamlet Bai Ca, Cuc Phuong	25	Rural	20°13.983'	105°42.704'	M2.25.152	Sergentomyia	NA	Sp2	F	CDC 3	Goat farm, rural area, forest, culture and rocks	Cave	Goats/dogs/chicken/pigs/ducks/goose	yes
2016-06-28	Ninh Binh	Nho Quan	Hamlet Bai Ca, Cuc Phuong	25	Rural	20°13.983'	105°42.704'	M2.25.153	Phlebotomus	Anaphlebotomus	stantoni	M	CDC 3	Goat farm, rural area, forest, culture and rocks	Cave	Goats/dogs/chicken/pigs/ducks/goose	yes
2016-06-28	Ninh Binh	Nho Quan	Hamlet Bai Ca, Cuc Phuong	25	Rural	20°13.983'	105°42.704'	M2.25.154	Sergentomyia	NA	Sp2	M	CDC 3	Goat farm, rural area, forest, culture and rocks	Cave	Goats/dogs/chicken/pigs/ducks/goose	yes
2016-06-28	Ninh Binh	Nho Quan	Hamlet Bai Ca, Cuc Phuong	25	Rural	20°13.983'	105°42.704'	M2.25.155	Sergentomyia	NA	Sp2	M	CDC 3	Goat farm, rural area, forest, culture and rocks	Cave	Goats/dogs/chicken/pigs/ducks/goose	yes
2016-06-28	Ninh Binh	Nho Quan	Hamlet Bai Ca, Cuc Phuong	25	Rural	20°13.983'	105°42.704'	M2.25.156	Sergentomyia	NA	sp.	M	CDC 3	Goat farm, rural area, forest, culture and rocks	Cave	Goats/dogs/chicken/pigs/ducks/goose	yes
2016-06-28	Ninh Binh	Nho Quan	Hamlet Bai Ca, Cuc Phuong	25	Rural	20°13.983'	105°42.704'	M2.25.157	Sergentomyia	Parrotomyia	barraudi group	F	CDC 3	Goat farm, rural area, forest, culture and rocks	Cave	Goats/dogs/chicken/pigs/ducks/goose	yes
2016-06-28	Ninh Binh	Nho Quan	Hamlet Bai Ca, Cuc Phuong	25	Rural	20°13.983'	105°42.704'	M2.25.158	Sergentomyia	NA	und_sp.	F	CDC 3	Goat farm, rural area, forest, culture and rocks	Cave	Goats/dogs/chicken/pigs/ducks/goose	yes
2016-06-28	Ninh Binh	Nho Quan	Hamlet Bai Ca, Cuc Phuong	25	Rural	20°13.983'	105°42.704'	M2.25.159	Sergentomyia	NA	Sp2	M	CDC 3	Goat farm, rural area, forest, culture and rocks	Cave	Goats/dogs/chicken/pigs/ducks/goose	yes
2016-06-28	Ninh Binh	Nho Quan	Hamlet Bai Ca, Cuc Phuong	25	Rural	20°13.983'	105°42.704'	M2.25.160	Sergentomyia	NA	Sp2	M	CDC 3	Goat farm, rural area, forest, culture and rocks	Cave	Goats/dogs/chicken/pigs/ducks/goose	yes
2016-06-28	Ninh Binh	Nho Quan	Hamlet Bai Ca, Cuc Phuong	25	Rural	20°13.983'	105°42.704'	M2.25.161	Phlebotomus	Euphlebotomus	mascomai	M	CDC 3	Goat farm, rural area, forest, culture and rocks	Cave	Goats/dogs/chicken/pigs/ducks/goose	yes
2016-06-28	Ninh Binh	Nho Quan	Hamlet Bai Ca, Cuc Phuong	25	Rural	20°13.983'	105°42.704'	M2.25.162	Sergentomyia	NA	sp.	M	CDC 3	Goat farm, rural area, forest, culture and rocks	Cave	Goats/dogs/chicken/pigs/ducks/goose	yes
2016-06-28	Ninh Binh	Nho Quan	Hamlet Bai Ca, Cuc Phuong	25	Rural	20°13.983'	105°42.704'	M2.25.163	Sergentomyia	NA	sp.	M	CDC 3	Goat farm, rural area, forest, culture and rocks	Cave	Goats/dogs/chicken/pigs/ducks/goose	yes
2016-06-28	Ninh Binh	Nho Quan	Hamlet Bai Ca, Cuc Phuong	25	Rural	20°13.983'	105°42.704'	M2.25.164	Sergentomyia	NA	Sp2	F	CDC 3	Goat farm, rural area, forest, culture and rocks	Cave	Goats/dogs/chicken/pigs/ducks/goose	yes
2016-06-28	Ninh Binh	Nho Quan	Hamlet Bai Ca, Cuc Phuong	25	Rural	20°13.983'	105°42.704'	M2.25.165	Sergentomyia	NA	sp.	M	CDC 3	Goat farm, rural area, forest, culture and rocks	Cave	Goats/dogs/chicken/pigs/ducks/goose	yes
2016-06-28	Ninh Binh	Nho Quan	Hamlet Bai Ca, Cuc Phuong	25	Rural	20°13.983'	105°42.704'	M2.25.166	Phlebotomus	Euphlebotomus	mascomai	M	CDC 3	Goat farm, rural area, forest, culture and rocks	Cave	Goats/dogs/chicken/pigs/ducks/goose	yes
2016-06-28	Ninh Binh	Nho Quan	Hamlet Bai Ca, Cuc Phuong	25	Rural	20°13.983'	105°42.704'	M2.25.167	Sergentomyia	NA	sp.	M	CDC 3	Goat farm, rural area, forest, culture and rocks	Cave	Goats/dogs/chicken/pigs/ducks/goose	yes
2016-06-28	Ninh Binh	Nho Quan	Hamlet Bai Ca, Cuc Phuong	25	Rural	20°13.983'	105°42.704'	M2.25.168	Sergentomyia	Sergentomyia	bailyi	M	CDC 3	Goat farm, rural area, forest, culture and rocks	Cave	Goats/dogs/chicken/pigs/ducks/goose	yes
2016-06-28	Ninh Binh	Nho Quan	Hamlet Bai Ca, Cuc Phuong	25	Rural	20°13.983'	105°42.704'	M2.25.169	Sergentomyia	NA	sp.	M	CDC 3	Goat farm, rural area, forest, culture and rocks	Cave	Goats/dogs/chicken/pigs/ducks/goose	yes
2016-06-28	Ninh Binh	Nho Quan	Hamlet Bai Ca, Cuc Phuong	25	Rural	20°13.983'	105°42.704'	M2.25.170	Sergentomyia	NA	Sp2	F	CDC 3	Goat farm, rural area, forest, culture and rocks	Cave	Goats/dogs/chicken/pigs/ducks/goose	yes
2016-06-28	Ninh Binh	Nho Quan	Hamlet Bai Ca, Cuc Phuong	25	Rural	20°13.983'	105°42.704'	M2.25.171	Sergentomyia	NA	Sp2	M	CDC 3	Goat farm, rural area, forest, culture and rocks	Cave	Goats/dogs/chicken/pigs/ducks/goose	yes
2016-06-28	Ninh Binh	Nho Quan	Hamlet Bai Ca, Cuc Phuong	25	Rural	20°13.983'	105°42.704'	M2.25.172	Sergentomyia	NA	sp.	M	CDC 3	Goat farm, rural area, forest, culture and rocks	Cave	Goats/dogs/chicken/pigs/ducks/goose	yes
2016-06-28	Ninh Binh	Nho Quan	Hamlet Bai Ca, Cuc Phuong	25	Rural	20°13.983'	105°42.704'	M2.25.173	Phlebotomus	Euphlebotomus	mascomai	M	CDC 3	Goat farm, rural area, forest, culture and rocks	Cave	Goats/dogs/chicken/pigs/ducks/goose	yes
2016-06-28	Ninh Binh	Nho Quan	Hamlet Bai Ca, Cuc Phuong	25	Rural	20°13.983'	105°42.704'	M2.25.174	Sergentomyia	NA	sp.	M	CDC 3	Goat farm, rural area, forest, culture and rocks	Cave	Goats/dogs/chicken/pigs/ducks/goose	yes
2016-06-28	Ninh Binh	Nho Quan	Hamlet Bai Ca, Cuc Phuong	25	Rural	20°13.983'	105°42.704'	M2.25.175	Sergentomyia	NA	und_sp.	F	CDC 3	Goat farm, rural area, forest, culture and rocks	Cave	Goats/dogs/chicken/pigs/ducks/goose	yes
2016-06-28	Ninh Binh	Nho Quan	Hamlet Bai Ca, Cuc Phuong	25	Rural	20°13.983'	105°42.704'	M2.25.176	Sergentomyia	NA	Sp2	M	CDC 3	Goat farm, rural area, forest, culture and rocks	Cave	Goats/dogs/chicken/pigs/ducks/goose	yes
2016-06-28	Ninh Binh	Nho Quan	Hamlet Bai Ca, Cuc Phuong	25	Rural	20°13.983'	105°42.704'	M2.25.177	Sergentomyia	Neophlebotomus	perturbans	F	CDC 3	Goat farm, rural area, forest, culture and rocks	Cave	Goats/dogs/chicken/pigs/ducks/goose	yes
2016-06-28	Ninh Binh	Nho Quan	Hamlet Bai Ca, Cuc Phuong	25	Rural	20°13.983'	105°42.704'	M2.25.178	Sergentomyia	NA	Sp2	M	CDC 3	Goat farm, rural area, forest, culture and rocks	Cave	Goats/dogs/chicken/pigs/ducks/goose	yes
2016-06-28	Ninh Binh	Nho Quan	Hamlet Bai Ca, Cuc Phuong	25	Rural	20°13.983'	105°42.704'	M2.25.179	Sergentomyia	NA	sp.	M	CDC 3	Goat farm, rural area, forest, culture and rocks	Cave	Goats/dogs/chicken/pigs/ducks/goose	yes
2016-06-28	Ninh Binh	Nho Quan	Hamlet Bai Ca, Cuc Phuong	25	Rural	20°13.983'	105°42.704'	M2.25.180	Sergentomyia	NA	Sp2	M	CDC 3	Goat farm, rural area, forest, culture and rocks	Cave	Goats/dogs/chicken/pigs/ducks/goose	yes
2016-06-28	Ninh Binh	Nho Quan	Hamlet Bai Ca, Cuc Phuong	25	Rural	20°13.983'	105°42.704'	M2.25.181	Sergentomyia	NA	sp.	M	CDC 3	Goat farm, rural area, forest, culture and rocks	Cave	Goats/dogs/chicken/pigs/ducks/goose	yes
2016-06-28	Ninh Binh	Nho Quan	Hamlet Bai Ca, Cuc Phuong	25	Rural	20°13.983'	105°42.704'	M2.25.182	Sergentomyia	NA	sp.	F	CDC 3	Goat farm, rural area, forest, culture and rocks	Cave	Goats/dogs/chicken/pigs/ducks/goose	yes
2016-06-28	Ninh Binh	Nho Quan	Hamlet Bai Ca, Cuc Phuong	25	Rural	20°13.983'	105°42.704'	M2.25.183	Sergentomyia	NA	sp.	M	CDC 3	Goat farm, rural area, forest, culture and rocks	Cave	Goats/dogs/chicken/pigs/ducks/goose	yes
2016-06-28	Ninh Binh	Nho Quan	Hamlet Bai Ca, Cuc Phuong	25	Rural	20°13.983'	105°42.704'	M2.25.184	Sergentomyia	NA	Sp2	M	CDC 3	Goat farm, rural area, forest, culture and rocks	Cave	Goats/dogs/chicken/pigs/ducks/goose	yes
2016-06-28	Ninh Binh	Nho Quan	Hamlet Bai Ca, Cuc Phuong	25	Rural	20°13.983'	105°42.704'	M2.25.185	Sergentomyia	NA	Sp2	F	CDC 3	Goat farm, rural area, forest, culture and rocks	Cave	Goats/dogs/chicken/pigs/ducks/goose	yes
2016-06-28	Ninh Binh	Nho Quan	Hamlet Bai Ca, Cuc Phuong	25	Rural	20°13.983'	105°42.704'	M2.25.186	Sergentomyia	NA	sp.	M	CDC 3	Goat farm, rural area, forest, culture and rocks	Cave	Goats/dogs/chicken/pigs/ducks/goose	yes
2016-06-28	Ninh Binh	Nho Quan	Hamlet Bai Ca, Cuc Phuong	25	Rural	20°13.983'	105°42.704'	M2.25.187	Sergentomyia	NA	sp.	M	CDC 3	Goat farm, rural area, forest, culture and rocks	Cave	Goats/dogs/chicken/pigs/ducks/goose	yes
2016-06-28	Ninh Binh	Nho Quan	Hamlet Bai Ca, Cuc Phuong	25	Rural	20°13.983'	105°42.704'	M2.25.188	Sergentomyia	NA	sp.	M	CDC 3	Goat farm, rural area, forest, culture and rocks	Cave	Goats/dogs/chicken/pigs/ducks/goose	yes
2016-06-28	Ninh Binh	Nho Quan	Hamlet Bai Ca, Cuc Phuong	25	Rural	20°13.983'	105°42.704'	M2.25.189	Sergentomyia	NA	sp.	M	CDC 3	Goat farm, rural area, forest, culture and rocks	Cave	Goats/dogs/chicken/pigs/ducks/goose	yes
2016-06-28	Ninh Binh	Nho Quan	Hamlet Bai Ca, Cuc Phuong	25	Rural	20°13.983'	105°42.704'	M2.25.190	Sergentomyia	Sergentomyia	bailyi	M	CDC 4	Goat farm, rural area, forest, culture and rocks	Pig shed	Goats/dogs/chicken/pigs/ducks/goose	yes
2016-06-28	Ninh Binh	Nho Quan	Hamlet Bai Ca, Cuc Phuong	25	Rural	20°13.983'	105°42.704'	M2.25.191	Sergentomyia	Sergentomyia	bailyi	F	CDC 4	Goat farm, rural area, forest, culture and rocks	Pig shed	Goats/dogs/chicken/pigs/ducks/goose	yes
2016-06-28	Ninh Binh	Nho Quan	Hamlet Bai Ca, Cuc Phuong	25	Rural	20°13.983'	105°42.704'	M2.25.192	Phlebotomus	Anaphlebotomus	stantoni	F	CDC 5	Goat farm, rural area, forest, culture and rocks	Chicken/bird/duck shed	Goats/dogs/chicken/pigs/ducks/goose	yes
2016-06-28	Ninh Binh	Nho Quan	Hamlet Bai Ca, Cuc Phuong	25	Rural	20°13.983'	105°42.704'	M2.25.193	Phlebotomus	Anaphlebotomus	stantoni	M	CDC 5	Goat farm, rural area, forest, culture and rocks	Chicken/bird/duck shed	Goats/dogs/chicken/pigs/ducks/goose	yes
2016-06-28	Ninh Binh	Nho Quan	Hamlet Nga 1, Cuc Phuong	26	Rural	20°13.972'	105°43.174'	M2.26.1	Sergentomyia	NA	sp.	M	CDC 4	Hill, diversity of animal, rocks	Cave	Goat/chicken/dog/buffalo/cow/pig	yes
2016-06-28	Ninh Binh	Nho Quan	Hamlet Nga 1, Cuc Phuong	26	Rural	20°13.972'	105°43.174'	M2.26.2	Sergentomyia	Parrotomyia	barraudi group	F	CDC 4	Hill, diversity of animal, rocks	cave	Goat/chicken/dog/buffalo/cow/pig	yes
2016-06-28	Ninh Binh	Nho Quan	Hamlet Nga 1, Cuc Phuong	26	Rural	20°13.972'	105°43.174'	M2.26.3	Phlebotomus	Anaphlebotomus	stantoni	F	CDC 5	Hill, diversity of animal, rocks	Indoor area	Goat/chicken/dog/buffalo/cow/pig	yes
2016-06-28	Ninh Binh	Nho Quan	Hamlet Nga 1, Cuc Phuong	26	Rural	20°13.972'	105°43.174'	M2.26.4	Phlebotomus	Anaphlebotomus	stantoni	F	CDC 5	Hill, diversity of animal, rocks	Indoor area	Goat/chicken/dog/buffalo/cow/pig	yes
2016-06-29	Ninh Binh	Nho Quan	Ancester cave, Cuc Phuong national park	27	Rural	20°17.605'	105°40.116'	M2.27.1	Sergentomyia	NA	Sp2	F	CDC 2	The largest nature reserve in the country, forest, caves, big rocks	Cave	Wild animal	no
2016-06-29	Ninh Binh	Nho Quan	Ancester cave, Cuc Phuong national park	27	Rural	20°17.605'	105°40.116'	M2.27.2	Sergentomyia	NA	sp.	M	CDC 2	The largest nature reserve in the country, forest, caves	Cave	Wild animal	no
2016-06-29	Ninh Binh	Nho Quan	Ancester cave, Cuc Phuong national park	27	Rural	20°17.605'	105°40.116'	M2.27.3	Sergentomyia	NA	Sp2	F	CDC 2	The largest nature reserve in the country, forest, caves	Cave	Wild animal	no
2016-06-29	Ninh Binh	Nho Quan	Ancester cave, Cuc Phuong national park	27	Rural	20°17.605'	105°40.116'	M2.27.4	Sergentomyia	NA	Sp2	F	CDC 2	The largest nature reserve in the country, forest, caves	Cave	Wild animal	no
2016-06-29	Ninh Binh	Nho Quan	Ancester cave, Cuc Phuong national park	27	Rural	20°17.605'	105°40.116'	M2.27.5	Sergentomyia	NA	sp.	M	CDC 2	The largest nature reserve in the country, forest, caves	Cave	Wild animal	no
2016-06-29	Ninh Binh	Nho Quan	Ancester cave, Cuc Phuong national park	27	Rural	20°17.605'	105°40.116'	M2.27.6	Sergentomyia	NA	Sp2	F	CDC 2	The largest nature reserve in the country, forest, caves	Cave	Wild animal	no
2016-06-29	Ninh Binh	Nho Quan	Ancester cave, Cuc Phuong national park	27	Rural	20°17.605'	105°40.116'	M2.27.7	Sergentomyia	NA	Sp2	F	CDC 2	The largest nature reserve in the country, forest, caves	Cave	Wild animal	no
2016-06-29	Ninh Binh	Nho Quan	Ancester cave, Cuc Phuong national park	27	Rural	20°17.605'	105°40.116'	M2.27.8	Sergentomyia	NA	Sp2	M	CDC 2	The largest nature reserve in the country, forest, caves	Cave	Wild animal	no
2016-06-29	Ninh Binh	Nho Quan	Ancester cave, Cuc Phuong national park	27	Rural	20°17.605'	105°40.116'	M2.27.9	Sergentomyia	NA	Sp2	F	CDC 2	The largest nature reserve in the country, forest, caves	Cave	Wild animal	no
2016-06-29	Ninh Binh	Nho Quan	Ancester cave, Cuc Phuong national park	27	Rural	20°17.605'	105°40.116'	M2.27.10	Sergentomyia	Neophlebotomus	sylvatica	F	CDC 2	The largest nature reserve in the country, forest, caves	Cave	Wild animal	no
2016-06-29	Ninh Binh	Nho Quan	Ancester cave, Cuc Phuong national park	27	Rural	20°17.605'	105°40.116'	M2.27.11	Sergentomyia	NA	Sp2	F	CDC 2	The largest nature reserve in the country, forest, caves	Cave	Wild animal	no
2016-06-29	Ninh Binh	Nho Quan	Ancester cave, Cuc Phuong national park	27	Rural	20°17.605'	105°40.116'	M2.27.12	Sergentomyia	NA	und_sp.	F	CDC 2	The largest nature reserve in the country, forest, caves	Cave	Wild animal	no
2016-06-29	Ninh Binh	Nho Quan	Ancester cave, Cuc Phuong national park	27	Rural	20°17.605'	105°40.116'	M2.27.13	Sergentomyia	NA	Sp2	F	CDC 2	The largest nature reserve in the country, forest, caves	Cave	Wild animal	no
2016-06-29	Ninh Binh	Nho Quan	Ancester cave, Cuc Phuong national park	27	Rural	20°17.605'	105°40.116'	M2.27.14	Sergentomyia	NA	Sp2	F	CDC 2	The largest nature reserve in the country, forest, caves	Cave	Wild animal	no
2016-06-29	Ninh Binh	Nho Quan	Ancester cave, Cuc Phuong national park	27	Rural	20°17.605'	105°40.116'	M2.27.15	Sergentomyia	NA	Sp2	F	CDC 2	The largest nature reserve in the country, forest, caves	Cave	Wild animal	no
2016-06-29	Ninh Binh	Nho Quan	Ancester cave, Cuc Phuong national park	27	Rural	20°17.605'	105°40.116'	M2.27.16	Sergentomyia	NA	Sp2	F	CDC 2	The largest nature reserve in the country, forest, caves	Cave	Wild animal	no
2016-06-29	Ninh Binh	Nho Quan	Ancester cave, Cuc Phuong national park	27	Rural	20°17.605'	105°40.116'	M2.27.17	Sergentomyia	NA	Sp2	F	CDC 2	The largest nature reserve in the country, forest, caves	Cave	Wild animal	no
2016-06-29	Ninh Binh	Nho Quan	Ancester cave, Cuc Phuong national park	27	Rural	20°17.605'	105°40.116'	M2.27.18	Sergentomyia	NA	sp.	M	CDC 2	The largest nature reserve in the country, forest, caves	Cave	Wild animal	no
2016-06-29	Ninh Binh	Nho Quan	Ancester cave, Cuc Phuong national park	27	Rural	20°17.605'	105°40.116'	M2.27.19	Sergentomyia	NA	Sp2	F	CDC 2	The largest nature reserve in the country, forest, caves	Cave	Wild animal	no
2016-06-29	Ninh Binh	Nho Quan	Ancester cave, Cuc Phuong national park	27	Rural	20°17.605'	105°40.116'	M2.27.20	Sergentomyia	NA	Sp2	M	CDC 2	The largest nature reserve in the country, forest, caves	Cave	Wild animal	no
2016-06-29	Ninh Binh	Nho Quan	Ancester cave, Cuc Phuong national park	27	Rural	20°17.605'	105°40.116'	M2.27.21	Sergentomyia	NA	Sp2	F	CDC 2	The largest nature reserve in the country, forest, caves	Cave	Wild animal	no
2016-06-29	Ninh Binh	Nho Quan	Ancester cave, Cuc Phuong national park	27	Rural	20°17.605'	105°40.116'	M2.27.22	Sergentomyia	NA	Sp2	F	CDC 3	The largest nature reserve in the country, forest, caves	Cave	Wild animal	no
2016-06-29	Ninh Binh	Nho Quan	Ancester cave, Cuc Phuong national park	27	Rural	20°17.605'	105°40.116'	M2.27.23	Sergentomyia	NA	Sp2	F	CDC 3	The largest nature reserve in the country, forest, caves	Cave	Wild animal	no
2016-06-29	Ninh Binh	Nho Quan	Ancester cave, Cuc Phuong national park	27	Rural	20°17.605'	105°40.116'	M2.27.24	Sergentomyia	NA	Sp2	F	CDC 3	The largest nature reserve in the country, forest, caves	Cave	Wild animal	no
2016-06-29	Ninh Binh	Nho Quan	Ancester cave, Cuc Phuong national park	27	Rural	20°17.605'	105°40.116'	M2.27.25	Sergentomyia	NA	und_sp.	F	CDC 3	The largest nature reserve in the country, forest, caves	Cave	Wild animal	no
2016-06-29	Ninh Binh	Nho Quan	Ancester cave, Cuc Phuong national park	27	Rural	20°17.605'	105°40.116'	M2.27.26	Sergentomyia	NA	Sp2	F	CDC 3	The largest nature reserve in the country, forest, caves	Cave	Wild animal	no
2016-06-29	Ninh Binh	Nho Quan	Ancester cave, Cuc Phuong national park	27	Rural	20°17.605'	105°40.116'	M2.27.27	Sergentomyia	NA	Sp2	F	CDC 3	The largest nature reserve in the country, forest, caves	Cave	Wild animal	no
2016-06-29	Ninh Binh	Nho Quan	Ancester cave, Cuc Phuong national park	27	Rural	20°17.605'	105°40.116'	M2.27.28	Sergentomyia	NA	Sp2	M	CDC 3	The largest nature reserve in the country, forest, caves	Cave	Wild animal	no
2016-06-29	Ninh Binh	Nho Quan	Ancester cave, Cuc Phuong national park	27	Rural	20°17.605'	105°40.116'	M2.27.29	Sergentomyia	NA	Sp2	M	CDC 3	The largest nature reserve in the country, forest, caves	Cave	Wild animal	no
2016-06-29	Ninh Binh	Nho Quan	Ancester cave, Cuc Phuong national park	27	Rural	20°17.605'	105°40.116'	M2.27.30	Sergentomyia	NA	und_sp.	F	CDC 3	The largest nature reserve in the country, forest, caves	Cave	Wild animal	no
2016-06-29	Ninh Binh	Nho Quan	Ancester cave, Cuc Phuong national park	27	Rural	20°17.605'	105°40.116'	M2.27.31	Sergentomyia	NA	Sp2	F	CDC 3	The largest nature reserve in the country, forest, caves	Cave	Wild animal	no
2016-06-29	Ninh Binh	Nho Quan	Ancester cave, Cuc Phuong national park	27	Rural	20°17.605'	105°40.116'	M2.27.32	Sergentomyia	NA	Sp2	F	CDC 3	The largest nature reserve in the country, forest, caves	Cave	Wild animal	no
2016-06-29	Ninh Binh	Nho Quan	Ancester cave, Cuc Phuong national park	27	Rural	20°17.605'	105°40.116'	M2.27.33	Sergentomyia	NA	Sp2	F	CDC 3	The largest nature reserve in the country, forest, caves	Cave	Wild animal	no
2016-06-29	Ninh Binh	Nho Quan	Ancester cave, Cuc Phuong national park	27	Rural	20°17.605'	105°40.116'	M2.27.34	Sergentomyia	NA	Sp2	F	CDC 3	The largest nature reserve in the country, forest, caves	Cave	Wild animal	no
2016-06-29	Ninh Binh	Nho Quan	Ancester cave, Cuc Phuong national park	27	Rural	20°17.605'	105°40.116'	M2.27.35	Sergentomyia	Neophlebotomus	sylvatica	F	CDC 3	The largest nature reserve in the country, forest, caves	Cave	Wild animal	no
2016-06-29	Ninh Binh	Nho Quan	Ancester cave, Cuc Phuong national park	27	Rural	20°17.605'	105°40.116'	M2.27.36	Sergentomyia	Parrotomyia	barraudi group	F	CDC 3	The largest nature reserve in the country, forest, caves	Cave	Wild animal	no
2016-06-29	Ninh Binh	Nho Quan	Ancester cave, Cuc Phuong national park	27	Rural	20°17.605'	105°40.116'	M2.27.37	Sergentomyia	NA	sp.	M	CDC 3	The largest nature reserve in the country, forest, caves	Cave	Wild animal	no
2016-06-29	Ninh Binh	Nho Quan	Ancester cave, Cuc Phuong national park	27	Rural	20°17.605'	105°40.116'	M2.27.38	Sergentomyia	NA	und_sp.	F	CDC 3	The largest nature reserve in the country, forest, caves	Cave	Wild animal	no
2016-06-29	Ninh Binh	Nho Quan	Ancester cave, Cuc Phuong national park	27	Rural	20°17.605'	105°40.116'	M2.27.39	Sergentomyia	NA	Sp2	F	CDC 3	The largest nature reserve in the country, forest, caves	Cave	Wild animal	no
2016-06-29	Ninh Binh	Nho Quan	Ancester cave, Cuc Phuong national park	27	Rural	20°17.605'	105°40.116'	M2.27.40	Sergentomyia	NA	sp.	M	CDC 3	The largest nature reserve in the country, forest, caves	Cave	Wild animal	no
2016-06-29	Ninh Binh	Nho Quan	Ancester cave, Cuc Phuong national park	27	Rural	20°17.605'	105°40.116'	M2.27.41	Sergentomyia	Parrotomyia	barraudi group	F	CDC 3	The largest nature reserve in the country, forest, caves	Cave	Wild animal	no
2016-06-29	Ninh Binh	Nho Quan	Ancester cave, Cuc Phuong national park	27	Rural	20°17.605'	105°40.116'	M2.27.42	Sergentomyia	NA	Sp2	F	CDC 3	The largest nature reserve in the country, forest, caves	Cave	Wild animal	no
2016-06-29	Ninh Binh	Nho Quan	Ancester cave, Cuc Phuong national park	27	Rural	20°17.605'	105°40.116'	M2.27.43	Sergentomyia	NA	Sp2	F	CDC 3	The largest nature reserve in the country, forest, caves	Cave	Wild animal	no
2016-06-29	Ninh Binh	Nho Quan	Ancester cave, Cuc Phuong national park	27	Rural	20°17.605'	105°40.116'	M2.27.44	Sergentomyia	NA	Sp2	F	CDC 3	The largest nature reserve in the country, forest, caves	Cave	Wild animal	no
2016-06-29	Ninh Binh	Nho Quan	Ancester cave, Cuc Phuong national park	27	Rural	20°17.605'	105°40.116'	M2.27.45	Sergentomyia	Neophlebotomus	perturbans	F	CDC 3	The largest nature reserve in the country, forest, caves	Cave	Wild animal	no
2016-06-29	Ninh Binh	Nho Quan	Ancester cave, Cuc Phuong national park	27	Rural	20°17.605'	105°40.116'	M2.27.46	Sergentomyia	NA	Sp2	F	CDC 4	The largest nature reserve in the country, forest, caves	Cave	Wild animal	no
2016-06-29	Ninh Binh	Nho Quan	Ancester cave, Cuc Phuong national park	27	Rural	20°17.605'	105°40.116'	M2.27.47	Sergentomyia	NA	Sp2	M	CDC 4	The largest nature reserve in the country, forest, caves	Cave	Wild animal	no
2016-06-29	Ninh Binh	Nho Quan	Ancester cave, Cuc Phuong national park	27	Rural	20°17.605'	105°40.116'	M2.27.48	Sergentomyia	NA	Sp2	F	CDC 4	The largest nature reserve in the country, forest, caves	Cave	Wild animal	no
2016-06-29	Ninh Binh	Nho Quan	Ancester cave, Cuc Phuong national park	27	Rural	20°17.605'	105°40.116'	M2.27.49	Sergentomyia	NA	sp.	F	CDC 4	The largest nature reserve in the country, forest, caves	Cave	Wild animal	no
2016-06-29	Ninh Binh	Nho Quan	Ancester cave, Cuc Phuong national park	27	Rural	20°17.605'	105°40.116'	M2.27.50	Sergentomyia	NA	sp.	M	CDC 4	The largest nature reserve in the country, forest, caves	Cave	Wild animal	no
2016-06-29	Ninh Binh	Nho Quan	Ancester cave, Cuc Phuong national park	27	Rural	20°17.605'	105°40.116'	M2.27.51	Sergentomyia	NA	Sp2	F	CDC 5	The largest nature reserve in the country, forest, caves	Cave	Wild animal	no
2016-06-29	Ninh Binh	Nho Quan	Ancester cave, Cuc Phuong national park	27	Rural	20°17.605'	105°40.116'	M2.27.52	Sergentomyia	NA	sp.	M	CDC 5	The largest nature reserve in the country, forest, caves	Cave	Wild animal	no
2016-06-29	Ninh Binh	Nho Quan	Ancester cave, Cuc Phuong national park	27	Rural	20°17.605'	105°40.116'	M2.27.53	Sergentomyia	NA	Sp2	F	CDC 5	The largest nature reserve in the country, forest, caves	Cave	Wild animal	no
2016-06-29	Ninh Binh	Nho Quan	Ancester cave, Cuc Phuong national park	27	Rural	20°17.605'	105°40.116'	M2.27.54	Sergentomyia	NA	Sp2	M	CDC 5	The largest nature reserve in the country, forest, caves	Cave	Wild animal	no
2016-06-29	Ninh Binh	Nho Quan	Ancester cave, Cuc Phuong national park	27	Rural	20°17.605'	105°40.116'	M2.27.55	Sergentomyia	NA	Sp2	F	CDC 5	The largest nature reserve in the country, forest, caves	Cave	Wild animal	no
2016-06-29	Ninh Binh	Nho Quan	Ancester cave, Cuc Phuong national park	27	Rural	20°17.605'	105°40.116'	M2.27.56	Sergentomyia	NA	sp.	M	CDC 5	The largest nature reserve in the country, forest, caves	Cave	Wild animal	no
2016-06-29	Ninh Binh	Nho Quan	Ancester cave, Cuc Phuong national park	27	Rural	20°17.605'	105°40.116'	M2.27.57	Sergentomyia	NA	Sp2	?	CDC 5	The largest nature reserve in the country, forest, caves	Cave	Wild animal	no
2016-06-29	Ninh Binh	Nho Quan	Ancester cave, Cuc Phuong national park	27	Rural	20°17.605'	105°40.116'	M2.27.58	Sergentomyia	NA	Sp2	M	CDC 5	The largest nature reserve in the country, forest, caves	Cave	Wild animal	no
2016-06-29	Ninh Binh	Nho Quan	Cuc Phuong national park	28	Rural	20°16.493'	105°40.110'	M2.28.1	Sergentomyia	NA	und_sp.	F	CDC 1	The largest nature reserve in the country, forest, big rocks	Cave	Wild animal	no
2016-06-29	Ninh Binh	Nho Quan	Cuc Phuong national park	28	Rural	20°16.493'	105°40.110'	M2.28.2	Sergentomyia	Neophlebotomus	sylvatica	F	CDC 1	The largest nature reserve in the country, forest, big rocks	Cave	Wild animal	no
2016-06-29	Ninh Binh	Nho Quan	Cuc Phuong national park	28	Rural	20°16.493'	105°40.110'	M2.28.3	Sergentomyia	NA	sp.	M	CDC 1	The largest nature reserve in the country, forest, big rocks	Cave	Wild animal	no
2016-06-29	Ninh Binh	Nho Quan	Cuc Phuong national park	28	Rural	20°16.493'	105°40.110'	M2.28.4	Sergentomyia	Neophlebotomus	perturbans	M	CDC 1	The largest nature reserve in the country, forest, big rocks	Cave	Wild animal	no
2016-06-29	Ninh Binh	Nho Quan	Cuc Phuong national park	28	Rural	20°16.493'	105°40.110'	M2.28.5	Sergentomyia	NA	Sp2	F	CDC 1	The largest nature reserve in the country, forest, big rocks	Cave	Wild animal	no
2016-06-29	Ninh Binh	Nho Quan	Cuc Phuong national park	28	Rural	20°16.493'	105°40.110'	M2.28.6	Sergentomyia	Neophlebotomus	perturbans	M	CDC 1	The largest nature reserve in the country, forest, big rocks	Cave	Wild animal	no
2016-06-29	Ninh Binh	Nho Quan	Cuc Phuong national park	28	Rural	20°16.493'	105°40.110'	M2.28.7	Sergentomyia	Neophlebotomus	khawi	F	CDC 3	The largest nature reserve in the country, forest, big rocks	Indoor area	Wild animal	no
2016-06-29	Ninh Binh	Nho Quan	Cuc Phuong national park	28	Rural	20°16.493'	105°40.110'	M2.28.8	Sergentomyia	Neophlebotomus	perturbans	M	CDC 3	The largest nature reserve in the country, forest, big rocks	Indoor area	Wild animal	no
2016-06-29	Ninh Binh	Nho Quan	Cuc Phuong national park	28	Rural	20°16.493'	105°40.110'	M2.28.9	Sergentomyia	NA	Sp2	F	CDC 3	The largest nature reserve in the country, forest, big rocks	Indoor area	Wild animal	no
2016-06-29	Ninh Binh	Nho Quan	Cuc Phuong national park	28	Rural	20°16.493'	105°40.110'	M2.28.10	Sergentomyia	NA	Sp2	F	CDC 3	The largest nature reserve in the country, forest, big rocks	Indoor area	Wild animal	no
2016-06-29	Ninh Binh	Nho Quan	Cuc Phuong national park	28	Rural	20°16.493'	105°40.110'	M2.28.11	Sergentomyia	NA	und_sp.	F	CDC 3	The largest nature reserve in the country, forest, big rocks	Indoor area	Wild animal	no
2016-06-29	Ninh Binh	Nho Quan	Cuc Phuong national park	28	Rural	20°16.493'	105°40.110'	M2.28.12	Sergentomyia	NA	sp.	M	CDC 3	The largest nature reserve in the country, forest, big rocks	Indoor area	Wild animal	no
2016-06-29	Ninh Binh	Nho Quan	Cuc Phuong national park	28	Rural	20°16.493'	105°40.110'	M2.28.13	Sergentomyia	NA	sp.	F	CDC 4	The largest nature reserve in the country, forest, big rocks	Outdoor area (garden)	Wild animal	no
2016-06-29	Ninh Binh	Nho Quan	Cuc Phuong national park	29	Rural	20°16.943'	105°40.584'	M2.29.1	Sergentomyia	Neophlebotomus	perturbans	F	CDC 1	The largest nature reserve in the country, forest, big tree, dry stream	Outdoor area (garden)	Wild animal	no
2016-06-29	Ninh Binh	Nho Quan	Cuc Phuong national park 3	30	Rural	20°16.794'	105°40.700'	M2.30.1	Sergentomyia	NA	und_sp.	F	CDC 1	The largest nature reserve in the country, big trees	Outdoor area (garden)	Wild animal	no
2016-06-29	Ninh Binh	Nho Quan	Cuc Phuong national park 3	30	Rural	20°16.794'	105°40.700'	M2.30.2	Sergentomyia	NA	und_sp.	F	CDC 1	The largest nature reserve in the country, big trees	Outdoor area (garden)	Wild animal	no
2016-06-29	Ninh Binh	Nho Quan	Cuc Phuong national park 3	30	Rural	20°16.794'	105°40.700'	M2.30.3	Sergentomyia	Neophlebotomus	perturbans	F	CDC 1	The largest nature reserve in the country, big trees	Outdoor area (garden)	Wild animal	no
2016-06-29	Ninh Binh	Nho Quan	Cuc Phuong national park 3	30	Rural	20°16.794'	105°40.700'	M2.30.4	Sergentomyia	Neophlebotomus	hivernus	F	CDC 1	The largest nature reserve in the country, big trees	Outdoor area (garden)	Wild animal	no
2016-06-29	Ninh Binh	Nho Quan	Cuc Phuong national park 3	30	Rural	20°16.794'	105°40.700'	M2.30.5	Sergentomyia	NA	sp.	M	CDC 1	The largest nature reserve in the country, big trees	Outdoor area (garden)	Wild animal	no
2016-06-29	Ninh Binh	Nho Quan	Cuc Phuong national park 3	30	Rural	20°16.794'	105°40.700'	M2.30.6	Sergentomyia	Parrotomyia	barraudi group	F	CDC 1	The largest nature reserve in the country, big trees	Outdoor area (garden)	Wild animal	no
2016-06-29	Ninh Binh	Nho Quan	Forest protector house,Cuc Phuong national park	31	Rural	20°16.533'	105°40.879'	M2.31.1	Sergentomyia	Parrotomyia	barraudi group	F	CDC 2	The largest nature reserve in the country, house, forest, big trees	Outdoor area (garden)	Dog and wild animal	yes
2016-06-29	Ninh Binh	Nho Quan	Forest protector house,Cuc Phuong national park	31	Rural	20°16.533'	105°40.879'	M2.31.2	Sergentomyia	Parrotomyia	barraudi group	F	CDC 2	The largest nature reserve in the country, house, forest, big trees	Outdoor area (garden)	Dog and wild animal	yes
2016-06-29	Ninh Binh	Nho Quan	Forest protector house,Cuc Phuong national park	31	Rural	20°16.533'	105°40.879'	M2.31.3	Sergentomyia	Parrotomyia	barraudi group	F	CDC 2	The largest nature reserve in the country, house, forest, big trees	Outdoor area (garden)	Dog and wild animal	yes
2016-06-29	Ninh Binh	Nho Quan	Forest protector house,Cuc Phuong national park	31	Rural	20°16.533'	105°40.879'	M2.31.4	Sergentomyia	Parrotomyia	barraudi group	F	CDC 2	The largest nature reserve in the country, house, forest, big trees	Outdoor area (garden)	Dog and wild animal	yes
2016-06-29	Ninh Binh	Nho Quan	Forest protector house,Cuc Phuong national park	31	Rural	20°16.533'	105°40.879'	M2.31.5	Sergentomyia	NA	und_sp.	F	CDC 2	The largest nature reserve in the country, house, forest, big trees	Outdoor area (garden)	Dog and wild animal	yes
2016-06-29	Ninh Binh	Nho Quan	Forest protector house,Cuc Phuong national park	31	Rural	20°16.533'	105°40.879'	M2.31.6	Sergentomyia	Neophlebotomus	khawi	M	CDC 2	The largest nature reserve in the country, house, forest, big trees	Outdoor area (garden)	Dog and wild animal	yes
2016-06-29	Ninh Binh	Nho Quan	Forest protector house,Cuc Phuong national park	31	Rural	20°16.533'	105°40.879'	M2.31.7	Sergentomyia	Parrotomyia	barraudi group	F	CDC 2	The largest nature reserve in the country, house, forest, big trees	Outdoor area (garden)	Dog and wild animal	yes
2016-06-29	Ninh Binh	Nho Quan	Forest protector house,Cuc Phuong national park	31	Rural	20°16.533'	105°40.879'	M2.31.8	Phlebotomus	Anaphlebotomus	stantoni	M	CDC 2	The largest nature reserve in the country, house, forest, big trees	Outdoor area (garden)	Dog and wild animal	yes
2016-06-29	Ninh Binh	Nho Quan	Forest protector house,Cuc Phuong national park	31	Rural	20°16.533'	105°40.879'	M2.31.9	Sergentomyia	NA	sp.	M	CDC 2	The largest nature reserve in the country, house, forest, big trees	Outdoor area (garden)	Dog and wild animal	yes
2016-06-29	Ninh Binh	Nho Quan	Forest protector house,Cuc Phuong national park	31	Rural	20°16.533'	105°40.879'	M2.31.10	Sergentomyia	NA	und_sp.	F	CDC 2	The largest nature reserve in the country, house, forest, big trees	Outdoor area (garden)	Dog and wild animal	yes
2016-06-29	Ninh Binh	Nho Quan	Forest protector house,Cuc Phuong national park	31	Rural	20°16.533'	105°40.879'	M2.31.11	Sergentomyia	Neophlebotomus	perturbans	M	CDC 2	The largest nature reserve in the country, house, forest, big trees	Outdoor area (garden)	Dog and wild animal	yes
2016-06-29	Ninh Binh	Nho Quan	Forest protector house,Cuc Phuong national park	31	Rural	20°16.533'	105°40.879'	M2.31.12	Phlebotomus	Anaphlebotomus	stantoni	M	CDC 2	The largest nature reserve in the country, house, forest, big trees	Outdoor area (garden)	Dog and wild animal	yes
2016-06-29	Ninh Binh	Nho Quan	wild life save house, Cuc Phuong national park	32	Rural	20°16.727'	105°42.975'	M2.32.1	Sergentomyia	NA	sp.	F	CDC 3	Wild animal saving house	Outdoor area (garden)	Bintorong, small toothed palm livet, leopard cat, mashed palm livet	yes
2016-06-30	Ninh Binh	Tam Diep	Hamlet Hang nuoc, Quang Son	34	Rural	20°14.564'	105°42.995'	M2.34.1	Sergentomyia	NA	sp.	M	CDC 2	Rock, banana tree, pineapple, cave	Outdoor area (garden)	Cow, dogs, chicken, cat and goats	no
2016-06-30	Ninh Binh	Tam Diep	Hamlet Hang nuoc, Quang Son	34	Rural	20°14.564'	105°42.995'	M2.34.2	Sergentomyia	NA	Sp2	F	CDC 2	Rock, banana tree, pineapple, cave	Outdoor area (garden)	Cow, dogs, chicken, cat and goats	no
2016-06-30	Ninh Binh	Tam Diep	Hamlet Hang nuoc, Quang Son	34	Rural	20°14.564'	105°42.995'	M2.34.3	Sergentomyia	NA	sp.	M	CDC 2	Rock, banana tree, pineapple, cave	Outdoor area (garden)	Cow, dogs, chicken, cat and goats	no
2016-06-30	Ninh Binh	Tam Diep	Hamlet Hang nuoc, Quang Son	34	Rural	20°14.564'	105°42.995'	M2.34.4	Idiophlebotomus	NA	sp.	F	CDC 2	Rock, banana tree, pineapple, cave	Outdoor area (garden)	Cow, dogs, chicken, cat and goats	no
2016-06-30	Ninh Binh	Tam Diep	Hamlet Hang nuoc, Quang Son	34	Rural	20°14.564'	105°42.995'	M2.34.5	Sergentomyia	NA	Sp2	M	CDC 2	Rock, banana tree, pineapple, cave	Outdoor area (garden)	Cow, dogs, chicken, cat and goats	no
2016-06-30	Ninh Binh	Tam Diep	Hamlet Hang nuoc, Quang Son	34	Rural	20°14.564'	105°42.995'	M2.34.6	Sergentomyia	NA	Sp2	F	CDC 2	Rock, banana tree, pineapple, cave	Outdoor area (garden)	Cow, dogs, chicken, cat and goats	no
2016-06-30	Ninh Binh	Tam Diep	Hamlet Hang nuoc, Quang Son	34	Rural	20°14.564'	105°42.995'	M2.34.7	Sergentomyia	NA	Sp2	F	CDC 2	Rock, banana tree, pineapple, cave	Outdoor area (garden)	Cow, dogs, chicken, cat and goats	no
2016-06-30	Ninh Binh	Tam Diep	Hamlet Hang nuoc, Quang Son	34	Rural	20°14.564'	105°42.995'	M2.34.8	Phlebotomus	Anaphlebotomus	stantoni	F	CDC 2	Rock, banana tree, pineapple, cave	Outdoor area (garden)	Cow, dogs, chicken, cat and goats	no
2016-06-30	Ninh Binh	Tam Diep	Hamlet Hang nuoc, Quang Son	34	Rural	20°14.564'	105°42.995'	M2.34.9	Sergentomyia	NA	sp.	M	CDC 2	Rock, banana tree, pineapple, cave	Outdoor area (garden)	Cow, dogs, chicken, cat and goats	no
2016-06-30	Ninh Binh	Tam Diep	Hamlet Hang nuoc, Quang Son	34	Rural	20°14.564'	105°42.995'	M2.34.10	Sergentomyia	NA	Sp2	F	CDC 2	Rock, banana tree, pineapple, cave	Outdoor area (garden)	Cow, dogs, chicken, cat and goats	no
2016-06-30	Ninh Binh	Tam Diep	Hamlet Hang nuoc, Quang Son	34	Rural	20°14.564'	105°42.995'	M2.34.11	Sergentomyia	NA	Sp2	M	CDC 3	Rock, banana tree, pineapple, cave	Outdoor area (garden)	Cow, dogs, chicken, cat and goats	no
2016-06-30	Ninh Binh	Tam Diep	Hamlet Hang nuoc, Quang Son	34	Rural	20°14.564'	105°42.995'	M2.34.12	Sergentomyia	NA	sp.	M	CDC 3	Rock, banana tree, pineapple, cave	Outdoor area (garden)	Cow, dogs, chicken, cat and goats	no
2016-06-30	Ninh Binh	Tam Diep	Hamlet Hang nuoc, Quang Son	34	Rural	20°14.564'	105°42.995'	M2.34.13	Sergentomyia	NA	sp.	M	CDC 3	Rock, banana tree, pineapple, cave	Outdoor area (garden)	Cow, dogs, chicken, cat and goats	no
2016-06-30	Ninh Binh	Tam Diep	Hamlet Hang nuoc, Quang Son	34	Rural	20°14.564'	105°42.995'	M2.34.14	Sergentomyia	NA	Sp2	M	CDC 3	Rock, banana tree, pineapple, cave	Outdoor area (garden)	Cow, dogs, chicken, cat and goats	no
2016-06-30	Ninh Binh	Tam Diep	Hamlet Hang nuoc, Quang Son	34	Rural	20°14.564'	105°42.995'	M2.34.15	Sergentomyia	NA	Sp2	F	CDC 3	Rock, banana tree, pineapple, cave	Outdoor area (garden)	Cow, dogs, chicken, cat and goats	no
2016-06-30	Ninh Binh	Tam Diep	Hamlet Hang nuoc, Quang Son	34	Rural	20°14.564'	105°42.995'	M2.34.16	Sergentomyia	NA	Sp2	F	CDC 3	Rock, banana tree, pineapple, cave	Outdoor area (garden)	Cow, dogs, chicken, cat and goats	no
2016-06-30	Ninh Binh	Tam Diep	Hamlet Hang nuoc, Quang Son	34	Rural	20°14.564'	105°42.995'	M2.34.17	Sergentomyia	NA	Sp2	F	CDC 3	Rock, banana tree, pineapple, cave	Outdoor area (garden)	Cow, dogs, chicken, cat and goats	no
2016-06-30	Ninh Binh	Tam Diep	Hamlet Hang nuoc, Quang Son	34	Rural	20°14.564'	105°42.995'	M2.34.18	Sergentomyia	NA	sp.	M	CDC 3	Rock, banana tree, pineapple, cave	Outdoor area (garden)	Cow, dogs, chicken, cat and goats	no
2016-06-30	Ninh Binh	Tam Diep	Hamlet Hang nuoc, Quang Son	34	Rural	20°14.564'	105°42.995'	M2.34.19	Sergentomyia	NA	sp.	M	CDC 3	Rock, banana tree, pineapple, cave	Outdoor area (garden)	Cow, dogs, chicken, cat and goats	no
2016-06-30	Ninh Binh	Tam Diep	Hamlet Hang nuoc, Quang Son	34	Rural	20°14.564'	105°42.995'	M2.34.20	Sergentomyia	NA	Sp2	M	CDC 3	Rock, banana tree, pineapple, cave	Outdoor area (garden)	Cow, dogs, chicken, cat and goats	no
2016-06-30	Ninh Binh	Tam Diep	Hamlet Hang nuoc, Quang Son	34	Rural	20°14.564'	105°42.995'	M2.34.21	Sergentomyia	NA	sp.	M	CDC 3	Rock, banana tree, pineapple, cave	Outdoor area (garden)	Cow, dogs, chicken, cat and goats	no
2016-06-30	Ninh Binh	Tam Diep	Hamlet Hang nuoc, Quang Son	34	Rural	20°14.564'	105°42.995'	M2.34.22	Sergentomyia	NA	sp.	M	CDC 3	Rock, banana tree, pineapple, cave	Outdoor area (garden)	Cow, dogs, chicken, cat and goats	no
2016-06-30	Ninh Binh	Tam Diep	Hamlet Hang nuoc, Quang Son	34	Rural	20°14.564'	105°42.995'	M2.34.23	Sergentomyia	NA	Sp2	M	CDC 3	Rock, banana tree, pineapple, cave	Outdoor area (garden)	Cow, dogs, chicken, cat and goats	no
2016-06-30	Ninh Binh	Tam Diep	Hamlet Hang nuoc, Quang Son	34	Rural	20°14.564'	105°42.995'	M2.34.24	Sergentomyia	NA	Sp2	F	CDC 4	Rock, banana tree, pineapple, cave	Outdoor area (garden)	Cow, dogs, chicken, cat and goats	no
2016-06-30	Ninh Binh	Tam Diep	Hamlet Hang nuoc, Quang Son	34	Rural	20°14.564'	105°42.995'	M2.34.25	Sergentomyia	NA	Sp2	F	CDC 4	Rock, banana tree, pineapple, cave	Outdoor area (garden)	Cow, dogs, chicken, cat and goats	no
2016-06-30	Ninh Binh	Tam Diep	Hamlet Hang nuoc, Quang Son	34	Rural	20°14.564'	105°42.995'	M2.34.26	Sergentomyia	NA	sp.	M	CDC 4	Rock, banana tree, pineapple, cave	Outdoor area (garden)	Cow, dogs, chicken, cat and goats	no
2016-06-30	Ninh Binh	Tam Diep	Hamlet Hang nuoc, Quang Son	34	Rural	20°14.564'	105°42.995'	M2.34.27	Idiophlebotomus	NA	sp.	M	CDC 4	Rock, banana tree, pineapple, cave	Outdoor area (garden)	Cow, dogs, chicken, cat and goats	no
2016-06-30	Ninh Binh	Tam Diep	Hamlet Hang nuoc, Quang Son	34	Rural	20°14.564'	105°42.995'	M2.34.28	Idiophlebotomus	NA	sp.	F	CDC 4	Rock, banana tree, pineapple, cave	Outdoor area (garden)	Cow, dogs, chicken, cat and goats	no
2016-06-30	Ninh Binh	Tam Diep	Hamlet Hang nuoc, Quang Son	34	Rural	20°14.564'	105°42.995'	M2.34.29	Sergentomyia	NA	Sp2	F	CDC 4	Rock, banana tree, pineapple, cave	Outdoor area (garden)	Cow, dogs, chicken, cat and goats	no
2016-06-30	Ninh Binh	Tam Diep	Hamlet Hang nuoc, Quang Son	34	Rural	20°14.564'	105°42.995'	M2.34.30	Idiophlebotomus	NA	sp.	M	CDC 4	Rock, banana tree, pineapple, cave	Outdoor area (garden)	Cow, dogs, chicken, cat and goats	no
2016-06-30	Ninh Binh	Tam Diep	Hamlet Hang nuoc, Quang Son	34	Rural	20°14.564'	105°42.995'	M2.34.31	Sergentomyia	NA	Sp2	M	CDC 4	Rock, banana tree, pineapple, cave	Outdoor area (garden)	Cow, dogs, chicken, cat and goats	no
2016-06-30	Ninh Binh	Tam Diep	Hamlet Hang nuoc, Quang Son	34	Rural	20°14.564'	105°42.995'	M2.34.32	Phlebotomus	Anaphlebotomus	stantoni	M	CDC 4	Rock, banana tree, pineapple, cave	Outdoor area (garden)	Cow, dogs, chicken, cat and goats	no
2016-06-30	Ninh Binh	Tam Diep	Hamlet Hang nuoc, Quang Son	34	Rural	20°14.564'	105°42.995'	M2.34.33	Sergentomyia	NA	Sp2	F	CDC 5	Rock, banana tree, pineapple, cave	Cave	Cow, dogs, chicken, cat and goats	no
2016-06-30	Ninh Binh	Tam Diep	Hamlet Hang nuoc, Quang Son	34	Rural	20°14.564'	105°42.995'	M2.34.34	Sergentomyia	NA	sp.	M	CDC 5	Rock, banana tree, pineapple, cave	Cave	Cow, dogs, chicken, cat and goats	no
2016-06-30	Ninh Binh	Tam Diep	Hamlet Hang nuoc, Quang Son	34	Rural	20°14.564'	105°42.995'	M2.34.35	Sergentomyia	NA	und_sp.	F	CDC 5	Rock, banana tree, pineapple, cave	Cave	Cow, dogs, chicken, cat and goats	no
2016-06-30	Ninh Binh	Tam Diep	Hamlet Hang nuoc, Quang Son	34	Rural	20°14.564'	105°42.995'	M2.34.36	Sergentomyia	Sergentomyia	bailyi	M	CDC 5	Rock, banana tree, pineapple, cave	Cave	Cow, dogs, chicken, cat and goats	no
2016-06-30	Ninh Binh	Tam Diep	Hamlet Hang nuoc, Quang Son	34	Rural	20°14.564'	105°42.995'	M2.34.37	Sergentomyia	NA	Sp2	F	CDC 5	Rock, banana tree, pineapple, cave	Cave	Cow, dogs, chicken, cat and goats	no
2016-06-30	Ninh Binh	Tam Diep	Hamlet Hang nuoc, Quang Son	34	Rural	20°14.564'	105°42.995'	M2.34.38	Idiophlebotomus	NA	sp.	F	CDC 5	Rock, banana tree, pineapple, cave	Cave	Cow, dogs, chicken, cat and goats	no
2016-06-30	Ninh Binh	Tam Diep	Hamlet Hang nuoc, Quang Son	34	Rural	20°14.564'	105°42.995'	M2.34.39	Sergentomyia	NA	Sp2	F	CDC 5	Rock, banana tree, pineapple, cave	Cave	Cow, dogs, chicken, cat and goats	no
2016-06-30	Ninh Binh	Tam Diep	Hamlet Hang nuoc, Quang Son	34	Rural	20°14.564'	105°42.995'	M2.34.40	Sergentomyia	NA	und_sp.	F	CDC 5	Rock, banana tree, pineapple, cave	Cave	Cow, dogs, chicken, cat and goats	no
2016-06-30	Ninh Binh	Tam Diep	Hamlet Hang nuoc, Quang Son	34	Rural	20°14.564'	105°42.995'	M2.34.41	Sergentomyia	NA	sp.	M	CDC 5	Rock, banana tree, pineapple, cave	Cave	Cow, dogs, chicken, cat and goats	no
2016-06-30	Ninh Binh	Tam Diep	Hamlet Hang nuoc, Quang Son	34	Rural	20°14.564'	105°42.995'	M2.34.42	Sergentomyia	NA	sp.	M	CDC 5	Rock, banana tree, pineapple, cave	Cave	Cow, dogs, chicken, cat and goats	no
2016-06-30	Ninh Binh	Tam Diep	Hamlet Hang nuoc, Quang Son	34	Rural	20°14.564'	105°42.995'	M2.34.43	Sergentomyia	NA	Sp2	M	CDC 5	Rock, banana tree, pineapple, cave	Cave	Cow, dogs, chicken, cat and goats	no
2016-06-30	Ninh Binh	Tam Diep	Hamlet Hang nuoc, Quang Son	34	Rural	20°14.564'	105°42.995'	M2.34.44	Sergentomyia	NA	sp.	M	CDC 5	Rock, banana tree, pineapple, cave	Cave	Cow, dogs, chicken, cat and goats	no
2016-06-30	Ninh Binh	Tam Diep	Hamlet Hang nuoc, Quang Son	34	Rural	20°14.564'	105°42.995'	M2.34.45	Sergentomyia	NA	und_sp.	F	CDC 5	Rock, banana tree, pineapple, cave	Cave	Cow, dogs, chicken, cat and goats	no
2016-06-30	Ninh Binh	Tam Diep	Hamlet Hang nuoc, Quang Son	34	Rural	20°14.564'	105°42.995'	M2.34.46	Sergentomyia	NA	sp.	M	CDC 5	Rock, banana tree, pineapple, cave	Cave	Cow, dogs, chicken, cat and goats	no
2016-06-30	Ninh Binh	Tam Diep	Hamlet Hang nuoc, Quang Son	34	Rural	20°14.564'	105°42.995'	M2.34.47	Sergentomyia	Sergentomyia	bailyi	M	CDC 5	Rock, banana tree, pineapple, cave	Cave	Cow, dogs, chicken, cat and goats	no
2016-06-30	Ninh Binh	Tam Diep	Hamlet Hang nuoc, Quang Son	34	Rural	20°14.564'	105°42.995'	M2.34.48	Sergentomyia	NA	Sp2	F	CDC 5	Rock, banana tree, pineapple, cave	Cave	Cow, dogs, chicken, cat and goats	no
2016-06-30	Ninh Binh	Tam Diep	Hamlet Hang nuoc, Quang Son	34	Rural	20°14.564'	105°42.995'	M2.34.50	Sergentomyia	NA	Sp2	F	CDC 5	Rock, banana tree, pineapple, cave	Cave	Cow, dogs, chicken, cat and goats	no
2016-06-30	Ninh Binh	Tam Diep	Hamlet Hang nuoc, Quang Son	34	Rural	20°14.564'	105°42.995'	M2.34.51	Sergentomyia	NA	Sp2	F	CDC 5	Rock, banana tree, pineapple, cave	Cave	Cow, dogs, chicken, cat and goats	no
2016-06-30	Ninh Binh	Tam Diep	Hamlet Hang nuoc, Quang Son	34	Rural	20°14.564'	105°42.995'	M2.34.52	Sergentomyia	NA	sp.	M	CDC 5	Rock, banana tree, pineapple, cave	Cave	Cow, dogs, chicken, cat and goats	no
2016-06-30	Ninh Binh	Tam Diep	Hamlet Hang nuoc, Quang Son	34	Rural	20°14.564'	105°42.995'	M2.34.53	Sergentomyia	NA	Sp2	F	CDC 5	Rock, banana tree, pineapple, cave	Cave	Cow, dogs, chicken, cat and goats	no
2016-06-30	Ninh Binh	Tam Diep	Hamlet Hang nuoc, Quang Son	34	Rural	20°14.564'	105°42.995'	M2.34.55	Sergentomyia	NA	Sp2	F	CDC 5	Rock, banana tree, pineapple, cave	Cave	Cow, dogs, chicken, cat and goats	no
2016-06-30	Ninh Binh	Tam Diep	Hamlet Hang nuoc, Quang Son	34	Rural	20°14.564'	105°42.995'	M2.34.56	Sergentomyia	NA	Sp2	F	CDC 5	Rock, banana tree, pineapple, cave	Cave	Cow, dogs, chicken, cat and goats	no
2016-06-30	Ninh Binh	Tam Diep	Hamlet Hang nuoc, Quang Son	34	Rural	20°14.564'	105°42.995'	M2.34.57	Sergentomyia	Parrotomyia	barraudi group	F	CDC 5	Rock, banana tree, pineapple, cave	Cave	Cow, dogs, chicken, cat and goats	no
2016-06-30	Ninh Binh	Tam Diep	Hamlet Hang nuoc, Quang Son	34	Rural	20°14.564'	105°42.995'	M2.34.58	Sergentomyia	NA	Sp2	F	CDC 5	Rock, banana tree, pineapple, cave	Cave	Cow, dogs, chicken, cat and goats	no
2016-06-30	Ninh Binh	Tam Diep	Hamlet Hang nuoc, Quang Son	34	Rural	20°14.564'	105°42.995'	M2.34.59	Sergentomyia	Neophlebotomus	perturbans	M	CDC 5	Rock, banana tree, pineapple, cave	Cave	Cow, dogs, chicken, cat and goats	no
2016-06-30	Ninh Binh	Tam Diep	Hamlet Hang nuoc, Quang Son	34	Rural	20°14.564'	105°42.995'	M2.34.60	Sergentomyia	NA	Sp2	F	CDC 5	Rock, banana tree, pineapple, cave	Cave	Cow, dogs, chicken, cat and goats	no
2016-06-30	Ninh Binh	Tam Diep	Hamlet Hang nuoc, Quang Son	34	Rural	20°14.564'	105°42.995'	M2.34.61	Sergentomyia	NA	Sp2	F	CDC 5	Rock, banana tree, pineapple, cave	Cave	Cow, dogs, chicken, cat and goats	no
2016-06-30	Ninh Binh	Tam Diep	Hamlet Hang nuoc, Quang Son	34	Rural	20°14.564'	105°42.995'	M2.34.62	Sergentomyia	NA	Sp2	F	CDC 5	Rock, banana tree, pineapple, cave	Cave	Cow, dogs, chicken, cat and goats	no
2016-06-30	Ninh Binh	Tam Diep	Hamlet Hang nuoc, Quang Son	34	Rural	20°14.564'	105°42.995'	M2.34.63	Idiophlebotomus	NA	sp.	M	CDC 5	Rock, banana tree, pineapple, cave	Cave	Cow, dogs, chicken, cat and goats	no
2016-06-30	Ninh Binh	Tam Diep	Hamlet Hang nuoc, Quang Son	34	Rural	20°14.564'	105°42.995'	M2.34.64	Sergentomyia	NA	Sp2	F	CDC 5	Rock, banana tree, pineapple, cave	Cave	Cow, dogs, chicken, cat and goats	no
2016-06-30	Ninh Binh	Tam Diep	Hamlet Hang nuoc, Quang Son	34	Rural	20°14.564'	105°42.995'	M2.34.65	Sergentomyia	NA	Sp2	M	CDC 5	Rock, banana tree, pineapple, cave	Cave	Cow, dogs, chicken, cat and goats	no
2016-06-30	Ninh Binh	Tam Diep	Hamlet Hang nuoc, Quang Son	34	Rural	20°14.564'	105°42.995'	M2.34.66	Sergentomyia	NA	sp.	M	CDC 5	Rock, banana tree, pineapple, cave	Cave	Cow, dogs, chicken, cat and goats	no
2016-06-30	Ninh Binh	Tam Diep	Hamlet Hang nuoc, Quang Son	34	Rural	20°14.564'	105°42.995'	M2.34.67	Sergentomyia	NA	Sp2	F	CDC 5	Rock, banana tree, pineapple, cave	Cave	Cow, dogs, chicken, cat and goats	no
2016-06-30	Ninh Binh	Tam Diep	Hamlet Hang nuoc, Quang Son	34	Rural	20°14.564'	105°42.995'	M2.34.68	Sergentomyia	Parrotomyia	barraudi group	F	CDC 5	Rock, banana tree, pineapple, cave	Cave	Cow, dogs, chicken, cat and goats	no
2016-06-30	Ninh Binh	Tam Diep	Hamlet Hang nuoc, Quang Son	34	Rural	20°14.564'	105°42.995'	M2.34.69	Sergentomyia	NA	Sp2	F	CDC 5	Rock, banana tree, pineapple, cave	Cave	Cow, dogs, chicken, cat and goats	no
2016-06-30	Ninh Binh	Tam Diep	Hamlet Hang nuoc, Quang Son	34	Rural	20°14.564'	105°42.995'	M2.34.70	Sergentomyia	NA	Sp2	F	CDC 5	Rock, banana tree, pineapple, cave	Cave	Cow, dogs, chicken, cat and goats	no
2016-06-30	Ninh Binh	Tam Diep	Hamlet Hang nuoc, Quang Son	34	Rural	20°14.564'	105°42.995'	M2.34.71	Sergentomyia	NA	sp.	M	CDC 5	Rock, banana tree, pineapple, cave	Cave	Cow, dogs, chicken, cat and goats	no
2016-06-30	Ninh Binh	Tam Diep	Hamlet Hang nuoc, Quang Son	34	Rural	20°14.564'	105°42.995'	M2.34.72	Sergentomyia	NA	Sp2	F	CDC 5	Rock, banana tree, pineapple, cave	Cave	Cow, dogs, chicken, cat and goats	no
2016-06-30	Ninh Binh	Tam Diep	Hamlet Hang nuoc, Quang Son	34	Rural	20°14.564'	105°42.995'	M2.34.73	Sergentomyia	NA	Sp2	?	CDC 5	Rock, banana tree, pineapple, cave	Cave	Cow, dogs, chicken, cat and goats	no
2016-06-30	Ninh Binh	Tam Diep	Hamlet Hang nuoc, Quang Son	34	Rural	20°14.564'	105°42.995'	M2.34.74	Sergentomyia	NA	Sp2	M	CDC 5	Rock, banana tree, pineapple, cave	Cave	Cow, dogs, chicken, cat and goats	no
2016-06-30	Ninh Binh	Tam Diep	Hamlet Hang nuoc, Quang Son	34	Rural	20°14.564'	105°42.995'	M2.34.75	Sergentomyia	NA	sp.	M	CDC 5	Rock, banana tree, pineapple, cave	Cave	Cow, dogs, chicken, cat and goats	no
2016-06-30	Ninh Binh	Tam Diep	Hamlet Hang nuoc, Quang Son	34	Rural	20°14.564'	105°42.995'	M2.34.76	Sergentomyia	NA	Sp2	F	CDC 5	Rock, banana tree, pineapple, cave	Cave	Cow, dogs, chicken, cat and goats	no
2016-06-30	Ninh Binh	Tam Diep	Hamlet Hang nuoc, Quang Son	34	Rural	20°14.564'	105°42.995'	M2.34.77	Sergentomyia	NA	Sp2	F	CDC 5	Rock, banana tree, pineapple, cave	Cave	Cow, dogs, chicken, cat and goats	no
2016-06-30	Ninh Binh	Tam Diep	Hamlet Hang nuoc, Quang Son	34	Rural	20°14.564'	105°42.995'	M2.34.78	Sergentomyia	NA	Sp2	F	CDC 5	Rock, banana tree, pineapple, cave	Cave	Cow, dogs, chicken, cat and goats	no
2016-06-30	Ninh Binh	Tam Diep	Hamlet Hang nuoc, Quang Son	34	Rural	20°14.564'	105°42.995'	M2.34.79	Sergentomyia	NA	Sp2	F	CDC 5	Rock, banana tree, pineapple, cave	Cave	Cow, dogs, chicken, cat and goats	no
2016-06-30	Ninh Binh	Tam Diep	Hamlet Hang nuoc, Quang Son	34	Rural	20°14.564'	105°42.995'	M2.34.80	Sergentomyia	NA	Sp2	F	CDC 5	Rock, banana tree, pineapple, cave	Cave	Cow, dogs, chicken, cat and goats	no
2016-06-30	Ninh Binh	Tam Diep	Hamlet Hang nuoc, Quang Son	34	Rural	20°14.564'	105°42.995'	M2.34.81	Sergentomyia	NA	Sp2	F	CDC 5	Rock, banana tree, pineapple, cave	Cave	Cow, dogs, chicken, cat and goats	no
2016-06-30	Ninh Binh	Tam Diep	Hamlet Hang nuoc, Quang Son	34	Rural	20°14.564'	105°42.995'	M2.34.82	Sergentomyia	NA	Sp2	F	CDC 5	Rock, banana tree, pineapple, cave	Cave	Cow, dogs, chicken, cat and goats	no
2016-06-30	Ninh Binh	Tam Diep	Hamlet Hang nuoc, Quang Son	34	Rural	20°14.564'	105°42.995'	M2.34.83	Sergentomyia	NA	Sp2	F	CDC 5	Rock, banana tree, pineapple, cave	Cave	Cow, dogs, chicken, cat and goats	no
2016-06-30	Ninh Binh	Tam Diep	Hamlet Hang nuoc, Quang Son	34	Rural	20°14.564'	105°42.995'	M2.34.84	Sergentomyia	NA	Sp2	F	CDC 5	Rock, banana tree, pineapple, cave	Cave	Cow, dogs, chicken, cat and goats	no
2016-06-30	Ninh Binh	Tam Diep	Hamlet Hang nuoc, Quang Son	34	Rural	20°14.564'	105°42.995'	M2.34.85	Sergentomyia	NA	Sp2	M	CDC 5	Rock, banana tree, pineapple, cave	Cave	Cow, dogs, chicken, cat and goats	no
2016-06-30	Ninh Binh	Tam Diep	Hamlet Hang nuoc, Quang Son	34	Rural	20°14.564'	105°42.995'	M2.34.86	Idiophlebotomus	NA	sp.	M	CDC 5	Rock, banana tree, pineapple, cave	Cave	Cow, dogs, chicken, cat and goats	no
2016-06-30	Ninh Binh	Tam Diep	Hamlet Hang nuoc, Quang Son	34	Rural	20°14.564'	105°42.995'	M2.34.87	Phlebotomus	Anaphlebotomus	stantoni	F	CDC 5	Rock, banana tree, pineapple, cave	Cave	Cow, dogs, chicken, cat and goats	no
2016-06-30	Ninh Binh	Tam Diep	Hamlet Hang nuoc, Quang Son	34	Rural	20°14.564'	105°42.995'	M2.34.88	Sergentomyia	NA	Sp2	F	CDC 5	Rock, banana tree, pineapple, cave	Cave	Cow, dogs, chicken, cat and goats	no
2016-06-30	Ninh Binh	Tam Diep	Hamlet Hang nuoc, Quang Son	34	Rural	20°14.564'	105°42.995'	M2.34.89	Sergentomyia	Parrotomyia	barraudi group	F	CDC 5	Rock, banana tree, pineapple, cave	Cave	Cow, dogs, chicken, cat and goats	no
2016-06-30	Ninh Binh	Tam Diep	Hamlet Hang nuoc, Quang Son	34	Rural	20°14.564'	105°42.995'	M2.34.90	Sergentomyia	Parrotomyia	barraudi group	F	CDC 5	Rock, banana tree, pineapple, cave	Cave	Cow, dogs, chicken, cat and goats	no
2016-06-30	Ninh Binh	Tam Diep	Hamlet Hang nuoc, Quang Son	34	Rural	20°14.564'	105°42.995'	M2.34.92	Sergentomyia	NA	Sp2	M	CDC 6	Rock, banana tree, pineapple, cave	Outdoor area (garden)	Cow, dogs, chicken, cat and goats	no
2016-06-30	Ninh Binh	Tam Diep	Hamlet Hang nuoc, Quang Son	34	Rural	20°14.564'	105°42.995'	M2.34.93	Sergentomyia	NA	sp.	M	CDC 6	Rock, banana tree, pineapple, cave	Outdoor area (garden)	Cow, dogs, chicken, cat and goats	no
2016-06-30	Ninh Binh	Tam Diep	Hamlet Hang nuoc, Quang Son	34	Rural	20°14.564'	105°42.995'	M2.34.94	Sergentomyia	NA	sp.	M	CDC 6	Rock, banana tree, pineapple, cave	Outdoor area (garden)	Cow, dogs, chicken, cat and goats	no
2016-06-30	Ninh Binh	Tam Diep	Hamlet Hang nuoc, Quang Son	34	Rural	20°14.564'	105°42.995'	M2.34.95	Sergentomyia	NA	Sp2	F	CDC 6	Rock, banana tree, pineapple, cave	Outdoor area (garden)	Cow, dogs, chicken, cat and goats	no
2016-06-30	Ninh Binh	Tam Diep	Hamlet Hang nuoc, Quang Son	34	Rural	20°14.564'	105°42.995'	M2.34.96	Idiophlebotomus	NA	sp.	M	CDC 6	Rock, banana tree, pineapple, cave	Outdoor area (garden)	Cow, dogs, chicken, cat and goats	no
2016-06-30	Ninh Binh	Tam Diep	Hamlet Hang nuoc, Quang Son	34	Rural	20°14.564'	105°42.995'	M2.34.97	Sergentomyia	Parrotomyia	barraudi group	F	CDC 6	Rock, banana tree, pineapple, cave	Outdoor area (garden)	Cow, dogs, chicken, cat and goats	no
2016-06-30	Ninh Binh	Tam Diep	Hamlet Hang nuoc, Quang Son	34	Rural	20°14.564'	105°42.995'	M2.34.98	Sergentomyia	NA	Sp2	M	CDC 6	Rock, banana tree, pineapple, cave	Outdoor area (garden)	Cow, dogs, chicken, cat and goats	no
2016-06-30	Ninh Binh	Tam Diep	Hamlet Hang nuoc, Quang Son	34	Rural	20°14.564'	105°42.995'	M2.34.99	Sergentomyia	NA	Sp2	?	CDC 6	Rock, banana tree, pineapple, cave	Outdoor area (garden)	Cow, dogs, chicken, cat and goats	no
2016-06-30	Ninh Binh	Tam Diep	Hamlet Hang nuoc, Quang Son	34	Rural	20°14.564'	105°42.995'	M2.34.100	Sergentomyia	NA	sp.	M	CDC 6	Rock, banana tree, pineapple, cave	Outdoor area (garden)	Cow, dogs, chicken, cat and goats	no
2016-06-30	Ninh Binh	Tam Diep	Hamlet Hang nuoc, Quang Son	34	Rural	20°14.564'	105°42.995'	M2.34.101	Sergentomyia	NA	und_sp.	F	CDC 6	Rock, banana tree, pineapple, cave	Outdoor area (garden)	Cow, dogs, chicken, cat and goats	no
2016-06-30	Ninh Binh	Tam Diep	Hamlet Hang nuoc, Quang Son	34	Rural	20°14.564'	105°42.995'	M2.34.102	Sergentomyia	NA	Sp2	F	CDC 6	Rock, banana tree, pineapple, cave	Outdoor area (garden)	Cow, dogs, chicken, cat and goats	no
2016-06-30	Ninh Binh	Tam Diep	Hamlet Hang nuoc, Quang Son	34	Rural	20°14.564'	105°42.995'	M2.34.103	Sergentomyia	NA	Sp2	M	CDC 6	Rock, banana tree, pineapple, cave	Outdoor area (garden)	Cow, dogs, chicken, cat and goats	no
2016-06-30	Ninh Binh	Tam Diep	Hamlet Hang nuoc, Quang Son	34	Rural	20°14.564'	105°42.995'	M2.34.104	Sergentomyia	NA	Sp2	M	CDC 6	Rock, banana tree, pineapple, cave	Outdoor area (garden)	Cow, dogs, chicken, cat and goats	no
2016-06-30	Ninh Binh	Tam Diep	Hamlet Hang nuoc, Quang Son	34	Rural	20°14.564'	105°42.995'	M2.34.108	Phlebotomus	Anaphlebotomus	stantoni	M	CDC 8	Rock, banana tree, pineapple, cave	Buffalo/cow/goat shed	Cow, dogs, chicken, cat and goats	no
2016-06-30	Ninh Binh	Tam Diep	Hamlet Hang nuoc, Quang Son	34	Rural	20°14.564'	105°42.995'	M2.34.109	Sergentomyia	NA	sp.	F	CDC 8	Rock, banana tree, pineapple, cave	Buffalo/cow/goat shed	Cow, dogs, chicken, cat and goats	no
2016-06-30	Ninh Binh	Tam Diep	Hamlet Hang nuoc, Quang Son	34	Rural	20°14.564'	105°42.995'	M2.34.110	Phlebotomus	Anaphlebotomus	stantoni	M	CDC 8	Rock, banana tree, pineapple, cave	Buffalo/cow/goat shed	Cow, dogs, chicken, cat and goats	no
2016-06-30	Ninh Binh	Tam Diep	Hamlet Hang nuoc, Quang Son	34	Rural	20°14.564'	105°42.995'	M2.34.111	Sergentomyia	Sergentomyia	bailyi	F	CDC 9	Rock, banana tree, pineapple, cave	Buffalo/cow/goat shed	Cow, dogs, chicken, cat and goats	no
2016-06-30	Ninh Binh	Tam Diep	Hamlet Hang nuoc, Quang Son	35	Rural	20°09.748'	105°49.938'	M2.35.1	Sergentomyia	NA	Sp2	M	CDC 1	House and cow, goat farm	Buffalo/cow/goat shed	Cows, goats farm, chicken, dogs	yes
2016-06-30	Ninh Binh	Tam Diep	Hamlet Hang nuoc, Quang Son	35	Rural	20°09.748'	105°49.938'	M2.35.2	Sergentomyia	NA	sp.	F	CDC 1	House and cow, goat farm	Buffalo/cow/goat shed	Cows, goats farm, chicken, dogs	yes
2016-06-30	Ninh Binh	Tam Diep	Hamlet Hang nuoc, Quang Son	35	Rural	20°09.748'	105°49.938'	M2.35.3	Sergentomyia	Sergentomyia	bailyi	F	CDC 2	House and cow, goat farm	Buffalo/cow/goat shed	Cows, goats farm, chicken, dogs	yes
2016-06-30	Ninh Binh	Tam Diep	Hamlet Hang nuoc, Quang Son	35	Rural	20°09.748'	105°49.938'	M2.35.4	Sergentomyia	Neophlebotomus	khawi	F	CDC 2	House and cow, goat farm	Buffalo/cow/goat shed	Cows, goats farm, chicken, dogs	yes
2016-06-30	Ninh Binh	Tam Diep	Hamlet Hang nuoc, Quang Son	35	Rural	20°09.748'	105°49.938'	M2.35.5	Sergentomyia	Sergentomyia	bailyi	F	CDC 2	House and cow, goat farm	Buffalo/cow/goat shed	Cows, goats farm, chicken, dogs	yes
2016-06-30	Ninh Binh	Tam Diep	Hamlet Hang nuoc, Quang Son	35	Rural	20°09.748'	105°49.938'	M2.35.6	Phlebotomus	Anaphlebotomus	stantoni	F	CDC 2	House and cow, goat farm	Buffalo/cow/goat shed	Cows, goats farm, chicken, dogs	yes
2016-06-30	Ninh Binh	Tam Diep	Hamlet Hang nuoc, Quang Son	35	Rural	20°09.748'	105°49.938'	M2.35.7	Sergentomyia	NA	sp.	F	CDC 2	House and cow, goat farm	Buffalo/cow/goat shed	Cows, goats farm, chicken, dogs	yes
2016-06-30	Ninh Binh	Tam Diep	Hamlet Hang nuoc, Quang Son	35	Rural	20°09.748'	105°49.938'	M2.35.8	Sergentomyia	Sergentomyia	bailyi	F	CDC 2	House and cow, goat farm	Buffalo/cow/goat shed	Cows, goats farm, chicken, dogs	yes
2016-06-30	Ninh Binh	Tam Diep	Hamlet Hang nuoc, Quang Son	35	Rural	20°09.748'	105°49.938'	M2.35.9	Sergentomyia	NA	sp.	F	CDC 2	House and cow, goat farm	Buffalo/cow/goat shed	Cows, goats farm, chicken, dogs	yes
2016-06-30	Ninh Binh	Tam Diep	Hamlet Hang nuoc, Quang Son	35	Rural	20°09.748'	105°49.938'	M2.35.10	Sergentomyia	Sergentomyia	bailyi	F	CDC 2	House and cow, goat farm	Buffalo/cow/goat shed	Cows, goats farm, chicken, dogs	yes
2016-06-30	Ninh Binh	Tam Diep	Hamlet Hang nuoc, Quang Son	35	Rural	20°09.748'	105°49.938'	M2.35.11	Sergentomyia	Sergentomyia	bailyi	F	CDC 2	House and cow, goat farm	Buffalo/cow/goat shed	Cows, goats farm, chicken, dogs	yes
2016-06-30	Ninh Binh	Tam Diep	Hamlet Hang nuoc, Quang Son	35	Rural	20°09.748'	105°49.938'	M2.35.12	Sergentomyia	Sergentomyia	bailyi	F	CDC 2	House and cow, goat farm	Buffalo/cow/goat shed	Cows, goats farm, chicken, dogs	yes
2016-06-30	Ninh Binh	Tam Diep	Hamlet Hang nuoc, Quang Son	35	Rural	20°09.748'	105°49.938'	M2.35.13	Sergentomyia	Sergentomyia	bailyi	F	CDC 2	House and cow, goat farm	Buffalo/cow/goat shed	Cows, goats farm, chicken, dogs	yes
2016-06-30	Ninh Binh	Tam Diep	Hamlet Hang nuoc, Quang Son	35	Rural	20°09.748'	105°49.938'	M2.35.14	Sergentomyia	Sergentomyia	bailyi	F	CDC 2	House and cow, goat farm	Buffalo/cow/goat shed	Cows, goats farm, chicken, dogs	yes
2016-06-30	Ninh Binh	Tam Diep	Hamlet Hang nuoc, Quang Son	35	Rural	20°09.748'	105°49.938'	M2.35.15	Sergentomyia	Sergentomyia	bailyi	F	CDC 2	House and cow, goat farm	Buffalo/cow/goat shed	Cows, goats farm, chicken, dogs	yes
2016-06-30	Ninh Binh	Tam Diep	Hamlet Hang nuoc, Quang Son	35	Rural	20°09.748'	105°49.938'	M2.35.16	Sergentomyia	NA	sp.	F	CDC 2	House and cow, goat farm	Buffalo/cow/goat shed	Cows, goats farm, chicken, dogs	yes
2016-06-30	Ninh Binh	Tam Diep	Hamlet Hang nuoc, Quang Son	35	Rural	20°09.748'	105°49.938'	M2.35.17	Sergentomyia	Neophlebotomus	hivernus	F	CDC 2	House and cow, goat farm	Buffalo/cow/goat shed	Cows, goats farm, chicken, dogs	yes
2016-06-30	Ninh Binh	Tam Diep	Hamlet Hang nuoc, Quang Son	35	Rural	20°09.748'	105°49.938'	M2.35.18	Sergentomyia	NA	sp.	F	CDC 2	House and cow, goat farm	Buffalo/cow/goat shed	Cows, goats farm, chicken, dogs	yes
2016-06-30	Ninh Binh	Tam Diep	Hamlet Hang nuoc, Quang Son	35	Rural	20°09.748'	105°49.938'	M2.35.19	Phlebotomus	Anaphlebotomus	stantoni	F	CDC 2	House and cow, goat farm	Buffalo/cow/goat shed	Cows, goats farm, chicken, dogs	yes
2016-06-30	Ninh Binh	Tam Diep	Hamlet Hang nuoc, Quang Son	35	Rural	20°09.748'	105°49.938'	M2.35.20	Phlebotomus	Anaphlebotomus	stantoni	M	CDC 2	House and cow, goat farm	Buffalo/cow/goat shed	Cows, goats farm, chicken, dogs	yes
2016-06-30	Ninh Binh	Tam Diep	Hamlet Hang nuoc, Quang Son	35	Rural	20°09.748'	105°49.938'	M2.35.21	Sergentomyia	Sergentomyia	bailyi	F	CDC 2	House and cow, goat farm	Buffalo/cow/goat shed	Cows, goats farm, chicken, dogs	yes
2016-06-30	Ninh Binh	Tam Diep	Hamlet Hang nuoc, Quang Son	35	Rural	20°09.748'	105°49.938'	M2.35.22	Phlebotomus	Anaphlebotomus	stantoni	M	CDC 2	House and cow, goat farm	Buffalo/cow/goat shed	Cows, goats farm, chicken, dogs	yes
2016-06-30	Ninh Binh	Tam Diep	Hamlet Hang nuoc, Quang Son	35	Rural	20°09.748'	105°49.938'	M2.35.23	Sergentomyia	Parrotomyia	barraudi group	F	CDC 2	House and cow, goat farm	Buffalo/cow/goat shed	Cows, goats farm, chicken, dogs	yes
2016-06-30	Ninh Binh	Tam Diep	Hamlet Hang nuoc, Quang Son	35	Rural	20°09.748'	105°49.938'	M2.35.24	Sergentomyia	NA	sp.	M	CDC 2	House and cow, goat farm	Buffalo/cow/goat shed	Cows, goats farm, chicken, dogs	yes
2016-06-30	Ninh Binh	Tam Diep	Hamlet Hang nuoc, Quang Son	35	Rural	20°09.748'	105°49.938'	M2.35.25	Sergentomyia	NA	Sp2	M	CDC 3	House and cow, goat farm	Outdoor area (garden)	Cows, goats farm, chicken, dogs	yes
2016-06-30	Ninh Binh	Tam Diep	Hamlet Hang nuoc, Quang Son	36	Rural	20°09.687'	105°49.987'	M2.36.1	Sergentomyia	Sergentomyia	bailyi	F	CDC 1	House, rock	Outdoor area (garden)	Dogs	yes
2016-06-30	Ninh Binh	Tam Diep	Hamlet Hang nuoc, Quang Son	36	Rural	20°09.687'	105°49.987'	M2.36.2	Sergentomyia	Sergentomyia	bailyi	F	CDC 1	House, rock	Outdoor area (garden)	Dogs	yes
2016-06-30	Ninh Binh	Tam Diep	Hamlet Hang nuoc, Quang Son	36	Rural	20°09.687'	105°49.987'	M2.36.3	Sergentomyia	NA	Sp2	M	CDC 1	House, rock	Outdoor area (garden)	Dogs	yes
2016-06-30	Ninh Binh	Tam Diep	Hamlet Hang nuoc, Quang Son	36	Rural	20°09.687'	105°49.987'	M2.36.4	Sergentomyia	Sergentomyia	bailyi	M	CDC 1	House, rock	Outdoor area (garden)	Dogs	yes
2016-06-30	Ninh Binh	Tam Diep	Hamlet Hang nuoc, Quang Son	36	Rural	20°09.687'	105°49.987'	M2.36.5	Sergentomyia	NA	Sp2	M	CDC 1	House, rock	Outdoor area (garden)	Dogs	yes
2016-06-30	Ninh Binh	Tam Diep	Hamlet Hang nuoc, Quang Son	36	Rural	20°09.687'	105°49.987'	M2.36.6	Sergentomyia	Sergentomyia	bailyi	F	CDC 1	House, rock	Outdoor area (garden)	Dogs	yes
2016-06-30	Ninh Binh	Tam Diep	Hamlet Hang nuoc, Quang Son	36	Rural	20°09.687'	105°49.987'	M2.36.7	Sergentomyia	Sergentomyia	bailyi	F	CDC 1	House, rock	Outdoor area (garden)	Dogs	yes
2016-06-30	Ninh Binh	Tam Diep	Hamlet Hang nuoc, Quang Son	36	Rural	20°09.687'	105°49.987'	M2.36.8	Phlebotomus	NA	sp.	F	CDC 1	House, rock	Outdoor area (garden)	Dogs	yes
2016-06-30	Ninh Binh	Tam Diep	Hamlet Hang nuoc, Quang Son	36	Rural	20°09.687'	105°49.987'	M2.36.9	Sergentomyia	Sergentomyia	bailyi	F	CDC 1	House, rock	Outdoor area (garden)	Dogs	yes
2016-06-30	Ninh Binh	Tam Diep	Hamlet Hang nuoc, Quang Son	36	Rural	20°09.687'	105°49.987'	M2.36.10	Sergentomyia	NA	Sp2	M	CDC 1	House, rock	Outdoor area (garden)	Dogs	yes
2016-06-30	Ninh Binh	Tam Diep	Hamlet Hang nuoc, Quang Son	36	Rural	20°09.687'	105°49.987'	M2.36.11	Phlebotomus	Anaphlebotomus	stantoni	F	CDC 1	House, rock	Outdoor area (garden)	Dogs	yes
2016-06-30	Ninh Binh	Tam Diep	Hamlet Hang nuoc, Quang Son	36	Rural	20°09.687'	105°49.987'	M2.36.12	Sergentomyia	Sergentomyia	bailyi	F	CDC 1	House, rock	Outdoor area (garden)	Dogs	yes
2016-06-30	Ninh Binh	Tam Diep	Hamlet Hang nuoc, Quang Son	36	Rural	20°09.687'	105°49.987'	M2.36.13	Phlebotomus	Euphlebotomus	mascomai	F	CDC 1	House, rock	Outdoor area (garden)	Dogs	yes
2016-06-30	Ninh Binh	Tam Diep	Hamlet Hang nuoc, Quang Son	36	Rural	20°09.687'	105°49.987'	M2.36.14	Sergentomyia	Sergentomyia	bailyi	F	CDC 1	House, rock	Outdoor area (garden)	Dogs	yes
2016-06-30	Ninh Binh	Tam Diep	Hamlet Hang nuoc, Quang Son	36	Rural	20°09.687'	105°49.987'	M2.36.15	Sergentomyia	Sergentomyia	bailyi	F	CDC 1	House, rock	Outdoor area (garden)	Dogs	yes
2016-06-30	Ninh Binh	Tam Diep	Hamlet Hang nuoc, Quang Son	36	Rural	20°09.687'	105°49.987'	M2.36.16	Grassomyia	NA	indica	M	CDC 1	House, rock	Outdoor area (garden)	Dogs	yes
2016-06-30	Ninh Binh	Tam Diep	Hamlet Hang nuoc, Quang Son	36	Rural	20°09.687'	105°49.987'	M2.36.17	Grassomyia	NA	indica	F	CDC 1	House, rock	Outdoor area (garden)	Dogs	yes
2016-06-30	Ninh Binh	Tam Diep	Hamlet Hang nuoc, Quang Son	36	Rural	20°09.687'	105°49.987'	M2.36.18	Sergentomyia	Sergentomyia	bailyi	F	CDC 1	House, rock	Outdoor area (garden)	Dogs	yes
2016-06-30	Ninh Binh	Tam Diep	Hamlet Hang nuoc, Quang Son	36	Rural	20°09.687'	105°49.987'	M2.36.19	Sergentomyia	NA	sp.	F	CDC 2	House, rock	Indoor area	Dogs	yes
2016-06-30	Ninh Binh	Tam Diep	Hamlet Hang nuoc, Quang Son	37	Rural	20°09.621'	105°49.966'	M2.37.1	Sergentomyia	NA	sp.	M	CDC 1	Rock, house with farm	Outdoor area (garden)	Cow, goats, dogs	yes
2016-06-30	Ninh Binh	Tam Diep	Hamlet Hang nuoc, Quang Son	37	Rural	20°09.621'	105°49.966'	M2.37.2	Sergentomyia	NA	sp.	M	CDC 2	Rock, house with farm	Outdoor area (garden)	Cow, goats, dogs	yes
2016-06-30	Ninh Binh	Tam Diep	Hamlet Hang nuoc, Quang Son	37	Rural	20°09.621'	105°49.966'	M2.37.3	Sergentomyia	NA	sp.	M	CDC 2	Rock, house with farm	Outdoor area (garden)	Cow, goats, dogs	yes
2016-06-30	Ninh Binh	Tam Diep	Hamlet Hang nuoc, Quang Son	37	Rural	20°09.621'	105°49.966'	M2.37.4	Sergentomyia	Neophlebotomus	sylvatica	M	CDC 2	Rock, house with farm	Outdoor area (garden)	Cow, goats, dogs	yes
2016-06-30	Ninh Binh	Tam Diep	Hamlet Hang nuoc, Quang Son	37	Rural	20°09.621'	105°49.966'	M2.37.5	Sergentomyia	Parrotomyia	barraudi group	F	CDC 2	Rock, house with farm	Outdoor area (garden)	Cow, goats, dogs	yes
2016-06-30	Ninh Binh	Tam Diep	Hamlet Hang nuoc, Quang Son	37	Rural	20°09.621'	105°49.966'	M2.37.6	Sergentomyia	NA	sp.	M	CDC 2	Rock, house with farm	Outdoor area (garden)	Cow, goats, dogs	yes
2016-06-30	Ninh Binh	Tam Diep	Hamlet Hang nuoc, Quang Son	37	Rural	20°09.621'	105°49.966'	M2.37.7	Sergentomyia	NA	sp.	M	CDC 2	Rock, house with farm	Outdoor area (garden)	Cow, goats, dogs	yes
2016-06-30	Ninh Binh	Tam Diep	Hamlet Hang nuoc, Quang Son	37	Rural	20°09.621'	105°49.966'	M2.37.8	Sergentomyia	Neophlebotomus	khawi	F	CDC 3	Rock, house with farm	Buffalo/cow/goat shed	Cow, goats, dogs	yes
2016-06-30	Ninh Binh	Tam Diep	Hamlet Hang nuoc, Quang Son	37	Rural	20°09.621'	105°49.966'	M2.37.9	Phlebotomus	Anaphlebotomus	stantoni	M	CDC 4	Rock, house with farm	Buffalo/cow/goat shed	Cow, goats, dogs	yes
2016-06-30	Ninh Binh	Tam Diep	Hamlet Hang nuoc, Quang Son	37	Rural	20°09.621'	105°49.966'	M2.37.10	Sergentomyia	Neophlebotomus	hivernus	M	CDC 4	Rock, house with farm	Buffalo/cow/goat shed	Cow, goats, dogs	yes
2016-06-30	Ninh Binh	Tam Diep	Hamlet Hang nuoc, Quang Son	37	Rural	20°09.621'	105°49.966'	M2.37.12	Sergentomyia	NA	sp.	M	CDC 5	Rock, house with farm	Outdoor area (garden)	Cow, goats, dogs	yes
2016-06-30	Ninh Binh	Tam Diep	Hamlet Hang nuoc, Quang Son	37	Rural	20°09.621'	105°49.966'	M2.37.13	Sergentomyia	NA	sp.	M	CDC 5	Rock, house with farm	Outdoor area (garden)	Cow, goats, dogs	yes
2016-06-30	Ninh Binh	Tam Diep	Hamlet Hang nuoc, Quang Son	37	Rural	20°09.621'	105°49.966'	M2.37.14	Sergentomyia	NA	sp.	M	CDC 5	Rock, house with farm	Outdoor area (garden)	Cow, goats, dogs	yes
2016-06-30	Ninh Binh	Tam Diep	Hamlet Hang nuoc, Quang Son	37	Rural	20°09.621'	105°49.966'	M2.37.15	Sergentomyia	NA	sp.	M	CDC 5	Rock, house with farm	Outdoor area (garden)	Cow, goats, dogs	yes
2016-06-30	Ninh Binh	Tam Diep	Hamlet Hang nuoc, Quang Son	37	Rural	20°09.621'	105°49.966'	M2.37.16	Phlebotomus	Anaphlebotomus	stantoni	M	CDC 5	Rock, house with farm	Outdoor area (garden)	Cow, goats, dogs	yes
2016-06-30	Ninh Binh	Tam Diep	Hamlet Hang nuoc, Quang Son	37	Rural	20°09.621'	105°49.966'	M2.37.17	Sergentomyia	Sergentomyia	bailyi	M	CDC 5	Rock, house with farm	Outdoor area (garden)	Cow, goats, dogs	yes
2016-06-30	Ninh Binh	Tam Diep	Hamlet Hang nuoc, Quang Son	37	Rural	20°09.621'	105°49.966'	M2.37.18	Phlebotomus	Anaphlebotomus	stantoni	M	CDC 5	Rock, house with farm	Outdoor area (garden)	Cow, goats, dogs	yes
2016-06-30	Ninh Binh	Tam Diep	Hamlet Hang nuoc, Quang Son	37	Rural	20°09.621'	105°49.966'	M2.37.19	Phlebotomus	Anaphlebotomus	stantoni	M	CDC 5	Rock, house with farm	Outdoor area (garden)	Cow, goats, dogs	yes
2016-06-30	Ninh Binh	Tam Diep	Hamlet Hang nuoc, Quang Son	37	Rural	20°09.621'	105°49.966'	M2.37.21	Phlebotomus	Anaphlebotomus	stantoni	F	CDC 5	Rock, house with farm	Outdoor area (garden)	Cow, goats, dogs	yes
2016-06-30	Ninh Binh	Tam Diep	Hamlet Hang nuoc, Quang Son	37	Rural	20°09.621'	105°49.966'	M2.37.22	Sergentomyia	Parrotomyia	barraudi group	F	CDC 5	Rock, house with farm	Outdoor area (garden)	Cow, goats, dogs	yes
2016-06-30	Ninh Binh	Tam Diep	Hamlet Hang nuoc, Quang Son	37	Rural	20°09.621'	105°49.966'	M2.37.23	Sergentomyia	Neophlebotomus	perturbans	F	CDC 5	Rock, house with farm	Outdoor area (garden)	Cow, goats, dogs	yes
2016-06-30	Ninh Binh	Tam Diep	Hamlet Hang nuoc, Quang Son	37	Rural	20°09.621'	105°49.966'	M2.37.24	Phlebotomus	Anaphlebotomus	stantoni	F	CDC 5	Rock, house with farm	Outdoor area (garden)	Cow, goats, dogs	yes
2016-06-30	Ninh Binh	Tam Diep	Hamlet Hang nuoc, Quang Son	37	Rural	20°09.621'	105°49.966'	M2.37.25	Sergentomyia	Parrotomyia	barraudi group	F	CDC 5	Rock, house with farm	Outdoor area (garden)	Cow, goats, dogs	yes
2016-06-30	Ninh Binh	Tam Diep	Hamlet Hang nuoc, Quang Son	37	Rural	20°09.621'	105°49.966'	M2.37.26	Sergentomyia	Sergentomyia	bailyi	F	CDC 5	Rock, house with farm	Outdoor area (garden)	Cow, goats, dogs	yes
2016-06-30	Ninh Binh	Tam Diep	Hamlet Hang nuoc, Quang Son	37	Rural	20°09.621'	105°49.966'	M2.37.27	Sergentomyia	NA	sp.	M	CDC 5	Rock, house with farm	Outdoor area (garden)	Cow, goats, dogs	yes
2016-06-30	Ninh Binh	Tam Diep	Hamlet Hang nuoc, Quang Son	37	Rural	20°09.621'	105°49.966'	M2.37.28	Sergentomyia	NA	sp.	M	CDC 5	Rock, house with farm	Outdoor area (garden)	Cow, goats, dogs	yes
2016-06-30	Ninh Binh	Tam Diep	Hamlet Hang nuoc, Quang Son	37	Rural	20°09.621'	105°49.966'	M2.37.29	Phlebotomus	Anaphlebotomus	stantoni	F	CDC 5	Rock, house with farm	Outdoor area (garden)	Cow, goats, dogs	yes
2016-06-30	Ninh Binh	Tam Diep	Hamlet 23th , Nam Son	38	Rural	20°09.408'	105°52.236'	M2.38.1	Sergentomyia	Sergentomyia	bailyi	F	CDC 1	House, chicken, rock	Chicken/bird/duck shed	Chicken	yes
2016-06-30	Ninh Binh	Tam Diep	Hamlet 23th , Nam Son	38	Rural	20°09.408'	105°52.236'	M2.38.2	Sergentomyia	Parrotomyia	barraudi group	F	CDC 1	House, chicken, rock	Chicken/bird/duck shed	Chicken	yes
2016-06-30	Ninh Binh	Tam Diep	Hamlet 23th , Nam Son	38	Rural	20°09.408'	105°52.236'	M2.38.3	Sergentomyia	Neophlebotomus	hivernus	F	CDC 1	House, chicken, rock	Chicken/bird/duck shed	Chicken	yes
2016-06-30	Ninh Binh	Tam Diep	Hamlet 23th , Nam Son	38	Rural	20°09.408'	105°52.236'	M2.38.4	Sergentomyia	Neophlebotomus	hivernus	F	CDC 1	House, chicken, rock	Chicken/bird/duck shed	Chicken	yes
2016-06-30	Ninh Binh	Tam Diep	Hamlet 23th , Nam Son	38	Rural	20°09.408'	105°52.236'	M2.38.6	Sergentomyia	Neophlebotomus	hivernus	F	CDC 2	House, chicken, rock	Outdoor area (garden)	Chicken	yes
2016-06-30	Ninh Binh	Tam Diep	Hamlet 23th , Nam Son	38	Rural	20°09.408'	105°52.236'	M2.38.7	Sergentomyia	Neophlebotomus	hivernus	F	CDC 2	House, chicken, rock	Outdoor area (garden)	Chicken	yes
2016-06-30	Ninh Binh	Tam Diep	Hamlet 23th , Nam Son	38	Rural	20°09.408'	105°52.236'	M2.38.8	Sergentomyia	Neophlebotomus	hivernus	F	CDC 2	House, chicken, rock	Outdoor area (garden)	Chicken	yes
2016-06-30	Ninh Binh	Tam Diep	Hamlet 23th , Nam Son	38	Rural	20°09.408'	105°52.236'	M2.38.9	Sergentomyia	Parrotomyia	barraudi group	f	CDC 2	House, chicken, rock	Outdoor area (garden)	Chicken	yes
2016-08-01	Lang Son	Lạng Sơn	8th Commune	39	Urban	21°51.376'	106°45.102'	M3.39.3	Sergentomyia	Parrotomyia	barraudi group	F	CDC 2	House with cave behind the house	Cave	Pigs, chicken	yes
2016-08-01	Lang Son	Lạng Sơn	8th Commune	39	Urban	21°51.376'	106°45.102'	M3.39.4	Phlebotomus	Euphlebotomus	yunshengensis	M	CDC 2	House with cave behind the house	Cave	Pigs, chicken	yes
2016-08-01	Lang Son	Lạng Sơn	8th Commune	39	Urban	21°51.376'	106°45.102'	M3.39.6	Sergentomyia	NA	sp.	M	CDC 2	House with cave behind the house	Cave	Pigs, chicken	yes
2016-08-01	Lang Son	Lạng Sơn	8th Commune	39	Urban	21°51.376'	106°45.102'	M3.39.7	Sergentomyia	NA	sp.	M	CDC 2	House with cave behind the house	Cave	Pigs, chicken	yes
2016-08-01	Lang Son	Lạng Sơn	8th Commune	39	Urban	21°51.376'	106°45.102'	M3.39.9	Sergentomyia	Parrotomyia	barraudi group	F	CDC 2	House with cave behind the house	Cave	Pigs, chicken	yes
2016-08-01	Lang Son	Lạng Sơn	8th Commune	39	Urban	21°51.376'	106°45.102'	M3.39.10	Sergentomyia	Parrotomyia	barraudi group	F	CDC 2	House with cave behind the house	Cave	Pigs, chicken	yes
2016-08-01	Lang Son	Lạng Sơn	8th Commune	40	Urban	21°51.378'	106°45.074'	M3.40.1	Phlebotomus	Anaphlebotomus	stantoni	M	CDC 2	House close to the hill	Chicken/bird/duck shed	Chicken, ducks	yes
2016-08-01	Lang Son	Lạng Sơn	6th Commune	42	Urban	21°51.380'	106°44.705'	M3.42.2	NA	NA	NA	F	CDC 2	House with rock cave behind	Cave	Pigs, chicken, ducks, dogs	yes
2016-08-01	Lang Son	Lạng Sơn	6th Commune	42	Urban	21°51.380'	106°44.705'	M3.42.3	Sergentomyia	NA	sp.	M	CDC 2	House with rock cave behind	Cave	Pigs, chicken, ducks, dogs	yes
2016-08-01	Lang Son	Lạng Sơn	6th Commune	42	Urban	21°51.380'	106°44.705'	M3.42.4	Sergentomyia	Parrotomyia	barraudi group	F	CDC 2	House with rock cave behind	Cave	Pigs, chicken, ducks, dogs	yes
2016-08-01	Lang Son	Lạng Sơn	6th Commune	42	Urban	21°51.380'	106°44.705'	M3.42.5	NA	NA	NA	M	CDC 3	House with rock cave behind	Outdoor area (garden)	Pigs, chicken, ducks, dogs	yes
2016-08-01	Lang Son	Lạng Sơn	6th Commune	43	Urban	21°51.260'	106°44.708'	M3.43.1	Sergentomyia	NA	sp.	M	CDC 2	Rock hill, close to the house under construction	Pig shed	Chicken, dog, pig	yes
2016-08-01	Lang Son	Lạng Sơn	6th Commune	43	Urban	21°51.260'	106°44.708'	M3.43.2	Sergentomyia	Parrotomyia	barraudi group	F	CDC 3	Rock hill, close to the house under construction	Cave	Chicken, dog, pig	yes
2016-08-01	Lang Son	Lạng Sơn	6th Commune	44	Urban	21°51.340'	106°44.810'	M3.44.1	Sergentomyia	NA	sp.	M	CDC 3	Huge rock cave	Cave	Wild animal, squirrel	yes
2016-08-01	Lang Son	Lạng Sơn	6th Commune	44	Urban	21°51.340'	106°44.810'	M3.44.2	Sergentomyia	Parrotomyia	barraudi group	F	CDC 3	Huge rock cave	Cave	Wild animal, squirrel	yes
2016-08-01	Lang Son	Lạng Sơn	6th Commune	44	Urban	21°51.340'	106°44.810'	M3.44.3	Sergentomyia	NA	sp.	M	CDC 3	Huge rock cave	Cave	Wild animal, squirrel	yes
2016-08-01	Lang Son	Lạng Sơn	6th Commune	44	Urban	21°51.340'	106°44.810'	M3.44.5	Phlebotomus	Euphlebotomus	yunshengensis	M	CDC 3	Huge rock cave	Cave	Wild animal, squirrel	yes
2016-08-01	Lang Son	Lạng Sơn	6th Commune	44	Urban	21°51.340'	106°44.810'	M3.44.6	Sergentomyia	NA	sp.	M	CDC 3	Huge rock cave	Cave	Wild animal, squirrel	yes
2016-08-01	Lang Son	Lạng Sơn	6th Commune	44	Urban	21°51.340'	106°44.810'	M3.44.7	Sergentomyia	NA	sp.	M	CDC 3	Huge rock cave	Cave	Wild animal, squirrel	yes
2016-08-01	Lang Son	Lạng Sơn	6th Commune	44	Urban	21°51.340'	106°44.810'	M3.44.8	Phlebotomus	Euphlebotomus	yunshengensis	M	CDC 3	Huge rock cave	Cave	Wild animal, squirrel	yes
2016-08-01	Lang Son	Lạng Sơn	6th Commune	44	Urban	21°51.340'	106°44.810'	M3.44.9	Sergentomyia	NA	sp.	M	CDC 3	Huge rock cave	Cave	Wild animal, squirrel	yes
2016-08-01	Lang Son	Lạng Sơn	6th Commune	44	Urban	21°51.340'	106°44.810'	M3.44.10	Sergentomyia	NA	sp.	M	CDC 3	Huge rock cave	Cave	Wild animal, squirrel	yes
2016-08-01	Lang Son	Lạng Sơn	6th Commune	44	Urban	21°51.340'	106°44.810'	M3.44.12	Sergentomyia	NA	sp.	M	CDC 3	Huge rock cave	Cave	Wild animal, squirrel	yes
2016-08-01	Lang Son	Lạng Sơn	6th Commune	44	Urban	21°51.340'	106°44.810'	M3.44.13	Sergentomyia	NA	sp.	M	CDC 3	Huge rock cave	Cave	Wild animal, squirrel	yes
2016-08-01	Lang Son	Lạng Sơn	6th Commune	44	Urban	21°51.340'	106°44.810'	M3.44.14	Phlebotomus	Euphlebotomus	yunshengensis	M	CDC 3	Huge rock cave	Cave	Wild animal, squirrel	yes
2016-08-01	Lang Son	Lạng Sơn	6th Commune	44	Urban	21°51.340'	106°44.810'	M3.44.15	Phlebotomus	Euphlebotomus	yunshengensis	M	CDC 3	Huge rock cave	Cave	Wild animal, squirrel	yes
2016-08-01	Lang Son	Lạng Sơn	6th Commune	44	Urban	21°51.340'	106°44.810'	M3.44.16	Sergentomyia	NA	sp.	M	CDC 3	Huge rock cave	Cave	Wild animal, squirrel	yes
2016-08-01	Lang Son	Lạng Sơn	6th Commune	44	Urban	21°51.340'	106°44.810'	M3.44.17	Sergentomyia	NA	sp.	M	CDC 3	Huge rock cave	Cave	Wild animal, squirrel	yes
2016-08-01	Lang Son	Lạng Sơn	6th Commune	44	Urban	21°51.340'	106°44.810'	M3.44.18	Phlebotomus	Euphlebotomus	yunshengensis	M	CDC 3	Huge rock cave	Cave	Wild animal, squirrel	yes
2016-08-01	Lang Son	Lạng Sơn	6th Commune	44	Urban	21°51.340'	106°44.810'	M3.44.20	Sergentomyia	Parrotomyia	barraudi group	F	CDC 3	Huge rock cave	Cave	Wild animal, squirrel	yes
2016-08-01	Lang Son	Lạng Sơn	6th Commune	44	Urban	21°51.340'	106°44.810'	M3.44.21	Sergentomyia	NA	sp.	M	CDC 3	Huge rock cave	Cave	Wild animal, squirrel	yes
2016-08-01	Lang Son	Lạng Sơn	6th Commune	44	Urban	21°51.340'	106°44.810'	M3.44.22	Sergentomyia	NA	sp.	M	CDC 3	Huge rock cave	Cave	Wild animal, squirrel	yes
2016-08-01	Lang Son	Lạng Sơn	6th Commune	44	Urban	21°51.340'	106°44.810'	M3.44.23	Sergentomyia	Parrotomyia	barraudi group	F	CDC 3	Huge rock cave	Cave	Wild animal, squirrel	yes
2016-08-01	Lang Son	Lạng Sơn	6th Commune	44	Urban	21°51.340'	106°44.810'	M3.44.27	Sergentomyia	Parrotomyia	barraudi group	F	CDC 3	Huge rock cave	Cave	Wild animal, squirrel	yes
2016-08-01	Lang Son	Lạng Sơn	6th Commune	44	Urban	21°51.340'	106°44.810'	M3.44.28	Sergentomyia	NA	sp.	M	CDC 3	Huge rock cave	Cave	Wild animal, squirrel	yes
2016-08-01	Lang Son	Lạng Sơn	6th Commune	44	Urban	21°51.340'	106°44.810'	M3.44.29	Sergentomyia	NA	sp.	M	CDC 3	Huge rock cave	Cave	Wild animal, squirrel	yes
2016-08-01	Lang Son	Lạng Sơn	6th Commune	44	Urban	21°51.340'	106°44.810'	M3.44.30	Sergentomyia	NA	sp.	M	CDC 3	Huge rock cave	Cave	Wild animal, squirrel	yes
2016-08-01	Lang Son	Lạng Sơn	6th Commune	44	Urban	21°51.340'	106°44.810'	M3.44.31	Sergentomyia	NA	sp.	M	CDC 3	Huge rock cave	Cave	Wild animal, squirrel	yes
2016-08-01	Lang Son	Lạng Sơn	6th Commune	44	Urban	21°51.340'	106°44.810'	M3.44.35	Sergentomyia	NA	sp.	M	CDC 3	Huge rock cave	Cave	Wild animal, squirrel	yes
2016-08-01	Lang Son	Lạng Sơn	6th Commune	44	Urban	21°51.340'	106°44.810'	M3.44.36	Sergentomyia	Parrotomyia	barraudi group	F	CDC 3	Huge rock cave	Cave	Wild animal, squirrel	yes
2016-08-01	Lang Son	Lạng Sơn	6th Commune	44	Urban	21°51.340'	106°44.810'	M3.44.37	Sergentomyia	NA	sp.	M	CDC 3	Huge rock cave	Cave	Wild animal, squirrel	yes
2016-08-01	Lang Son	Lạng Sơn	6th Commune	44	Urban	21°51.340'	106°44.810'	M3.44.38	Phlebotomus	Euphlebotomus	yunshengensis	F	CDC 3	Huge rock cave	Cave	Wild animal, squirrel	yes
2016-08-01	Lang Son	Lạng Sơn	6th Commune	44	Urban	21°51.340'	106°44.810'	M3.44.40	Sergentomyia	NA	sp.	M	CDC 3	Huge rock cave	Cave	Wild animal, squirrel	yes
2016-08-01	Lang Son	Lạng Sơn	6th Commune	44	Urban	21°51.340'	106°44.810'	M3.44.41	Sergentomyia	NA	sp.	M	CDC 3	Huge rock cave	Cave	Wild animal, squirrel	yes
2016-08-01	Lang Son	Lạng Sơn	6th Commune	44	Urban	21°51.340'	106°44.810'	M3.44.42	Sergentomyia	NA	sp.	M	CDC 3	Huge rock cave	Cave	Wild animal, squirrel	yes
2016-08-01	Lang Son	Lạng Sơn	6th Commune	44	Urban	21°51.340'	106°44.810'	M3.44.43	Phlebotomus	Euphlebotomus	yunshengensis	M	CDC 3	Huge rock cave	Cave	Wild animal, squirrel	yes
2016-08-01	Lang Son	Lạng Sơn	6th Commune	44	Urban	21°51.340'	106°44.810'	M3.44.44	Phlebotomus	Euphlebotomus	yunshengensis	M	CDC 3	Huge rock cave	Cave	Wild animal, squirrel	yes
2016-08-01	Lang Son	Lạng Sơn	6th Commune	44	Urban	21°51.340'	106°44.810'	M3.44.46	Sergentomyia	NA	sp.	M	CDC 3	Huge rock cave	Cave	Wild animal, squirrel	yes
2016-08-01	Lang Son	Lạng Sơn	6th Commune	44	Urban	21°51.340'	106°44.810'	M3.44.47	Sergentomyia	NA	sp.	M	CDC 3	Huge rock cave	Cave	Wild animal, squirrel	yes
2016-08-01	Lang Son	Lạng Sơn	6th Commune	44	Urban	21°51.340'	106°44.810'	M3.44.48	Sergentomyia	NA	sp.	M	CDC 3	Huge rock cave	Cave	Wild animal, squirrel	yes
2016-08-01	Lang Son	Lạng Sơn	6th Commune	44	Urban	21°51.340'	106°44.810'	M3.44.50	NA	NA	NA	F	CDC 3	Huge rock cave	Cave	Wild animal, squirrel	yes
2016-08-01	Lang Son	Lạng Sơn	6th Commune	44	Urban	21°51.340'	106°44.810'	M3.44.51	Sergentomyia	NA	sp.	M	CDC 3	Huge rock cave	Cave	Wild animal, squirrel	yes
2016-08-01	Lang Son	Lạng Sơn	6th Commune	44	Urban	21°51.340'	106°44.810'	M3.44.52	Sergentomyia	NA	sp.	M	CDC 3	Huge rock cave	Cave	Wild animal, squirrel	yes
2016-08-01	Lang Son	Lạng Sơn	6th Commune	44	Urban	21°51.340'	106°44.810'	M3.44.54	Sergentomyia	NA	sp.	M	CDC 3	Huge rock cave	Cave	Wild animal, squirrel	yes
2016-08-01	Lang Son	Lạng Sơn	6th Commune	44	Urban	21°51.340'	106°44.810'	M3.44.55	Phlebotomus	Euphlebotomus	yunshengensis	M	CDC 1	Huge rock cave	Outdoor area (garden)	Wild animal, squirrel	yes
2016-08-01	Lang Son	Lạng Sơn	6th Commune	44	Urban	21°51.340'	106°44.810'	M3.44.56	Sergentomyia	NA	sp.	M	CDC 1	Huge rock cave	Outdoor area (garden)	Wild animal, squirrel	yes
2016-08-01	Lang Son	Lạng Sơn	6th Commune	44	Urban	21°51.340'	106°44.810'	M3.44.57	Sergentomyia	NA	sp.	M	CDC 1	Huge rock cave	Outdoor area (garden)	Wild animal, squirrel	yes
2016-08-01	Lang Son	Lạng Sơn	6th Commune	44	Urban	21°51.340'	106°44.810'	M3.44.58	Sergentomyia	NA	sp.	M	CDC 1	Huge rock cave	Outdoor area (garden)	Wild animal, squirrel	yes
2016-08-01	Lang Son	Lạng Sơn	6th Commune	44	Urban	21°51.340'	106°44.810'	M3.44.59	Phlebotomus	Euphlebotomus	yunshengensis	M	CDC 1	Huge rock cave	Outdoor area (garden)	Wild animal, squirrel	yes
2016-08-01	Lang Son	Lạng Sơn	6th Commune	44	Urban	21°51.340'	106°44.810'	M3.44.60	Sergentomyia	NA	sp.	M	CDC 1	Huge rock cave	Outdoor area (garden)	Wild animal, squirrel	yes
2016-08-01	Lang Son	Lạng Sơn	6th Commune	44	Urban	21°51.340'	106°44.810'	M3.44.61	Sergentomyia	NA	sp.	M	CDC 1	Huge rock cave	Outdoor area (garden)	Wild animal, squirrel	yes
2016-08-01	Lang Son	Lạng Sơn	6th Commune	44	Urban	21°51.340'	106°44.810'	M3.44.62	Sergentomyia	NA	sp.	M	CDC 1	Huge rock cave	Outdoor area (garden)	Wild animal, squirrel	yes
2016-08-01	Lang Son	Lạng Sơn	6th Commune	44	Urban	21°51.340'	106°44.810'	M3.44.63	Sergentomyia	NA	sp.	M	CDC 1	Huge rock cave	Outdoor area (garden)	Wild animal, squirrel	yes
2016-08-01	Lang Son	Lạng Sơn	6th Commune	44	Urban	21°51.340'	106°44.810'	M3.44.64	Sergentomyia	NA	sp.	M	CDC 1	Huge rock cave	Outdoor area (garden)	Wild animal, squirrel	yes
2016-08-01	Lang Son	Lạng Sơn	6th Commune	44	Urban	21°51.340'	106°44.810'	M3.44.65	Sergentomyia	NA	sp.	M	CDC 1	Huge rock cave	Outdoor area (garden)	Wild animal, squirrel	yes
2016-08-01	Lang Son	Lạng Sơn	6th Commune	44	Urban	21°51.340'	106°44.810'	M3.44.66	Phlebotomus	Euphlebotomus	yunshengensis	M	CDC 1	Huge rock cave	Outdoor area (garden)	Wild animal, squirrel	yes
2016-08-01	Lang Son	Lạng Sơn	6th Commune	44	Urban	21°51.340'	106°44.810'	M3.44.67	Sergentomyia	Parrotomyia	barraudi group	F	CDC 1	Huge rock cave	Outdoor area (garden)	Wild animal, squirrel	yes
2016-08-01	Lang Son	Lạng Sơn	6th Commune	44	Urban	21°51.340'	106°44.810'	M3.44.68	Sergentomyia	NA	sp.	M	CDC 1	Huge rock cave	Outdoor area (garden)	Wild animal, squirrel	yes
2016-08-01	Lang Son	Lạng Sơn	6th Commune	44	Urban	21°51.340'	106°44.810'	M3.44.69	Sergentomyia	NA	sp.	M	CDC 1	Huge rock cave	Outdoor area (garden)	Wild animal, squirrel	yes
2016-08-01	Lang Son	Lạng Sơn	6th Commune	44	Urban	21°51.340'	106°44.810'	M3.44.70	Sergentomyia	Parrotomyia	barraudi group	F	CDC 1	Huge rock cave	Outdoor area (garden)	Wild animal, squirrel	yes
2016-08-01	Lang Son	Lạng Sơn	6th Commune	45	Rural	21°51.178'	106°45.395'	M3.45.1	Sergentomyia	Parrotomyia	barraudi group	F	CDC 2	Rock mountain around a small village with few families, animals and rice field	Outdoor area (garden)	Dogs, chicken	yes
2016-08-01	Lang Son	Lạng Sơn	6th Commune	45	Rural	21°51.178'	106°45.395'	M3.45.2	Sergentomyia	Parrotomyia	barraudi group	F	CDC 2	Rock mountain around a small village with few families, animals and rice field	Outdoor area (garden)	Dogs, chicken	yes
2016-08-01	Lang Son	Lạng Sơn	6th Commune	45	Rural	21°51.178'	106°45.395'	M3.45.3	NA	NA	NA	F	CDC 2	Rock mountain around a small village with few families, animals and rice field	Outdoor area (garden)	Dogs, chicken	yes
2016-08-01	Lang Son	Lạng Sơn	6th Commune	45	Rural	21°51.178'	106°45.395'	M3.45.6	Sergentomyia	NA	sp.	M	CDC 2	Rock mountain around a small village with few families, animals and rice field	Outdoor area (garden)	Dogs, chicken	yes
2016-08-01	Lang Son	Lạng Sơn	6th Commune	45	Rural	21°51.178'	106°45.395'	M3.45.7	Sergentomyia	NA	sp.	M	CDC 2	Rock mountain around a small village with few families, animals and rice field	Outdoor area (garden)	Dogs, chicken	yes
2016-08-01	Lang Son	Lạng Sơn	6th Commune	45	Rural	21°51.178'	106°45.395'	M3.45.10	Sergentomyia	NA	sp.	M	CDC 2	Rock mountain around a small village with few families, animals and rice field	Outdoor area (garden)	Dogs, chicken	yes
2016-08-01	Lang Son	Lạng Sơn	6th Commune	45	Rural	21°51.178'	106°45.395'	M3.45.11	Sergentomyia	NA	sp.	M	CDC 2	Rock mountain around a small village with few families, animals and rice field	Outdoor area (garden)	Dogs, chicken	yes
2016-08-02	Lang Son	Van Lang	Lung Cac Hamlet - Tan My	46	Rural	21°59.146'	106°40.095'	M3.46.2	NA	NA	NA	F	CDC 1	Rock behind house - stream near by - rice field around	Outdoor area (garden)	Dogs	yes
2016-08-02	Lang Son	Van Lang	Lung Cac Hamlet - Tan My	46	Rural	21°59.146'	106°40.095'	M3.46.3	Sergentomyia	Parrotomyia	barraudi group	F	CDC 1	Rock behind house - stream near by - rice field around	Outdoor area (garden)	Dogs	yes
2016-08-02	Lang Son	Van Lang	Lung Cac Hamlet - Tan My	46	Rural	21°59.146'	106°40.095'	M3.46.8	Sergentomyia	Parrotomyia	barraudi group	F	CDC 1	Rock behind house - stream near by - rice field around	Outdoor area (garden)	Dogs	yes
2016-08-02	Lang Son	Van Lang	Lung Cac Hamlet - Tan My	46	Rural	21°59.146'	106°40.095'	M3.46.10	Sergentomyia	Parrotomyia	barraudi group	F	CDC 1	Rock behind house - stream near by - rice field around	Outdoor area (garden)	Dogs	yes
2016-08-02	Lang Son	Van Lang	Lung Cac Hamlet - Tan My	46	Rural	21°59.146'	106°40.095'	M3.46.13	Sergentomyia	NA	sp.	M	CDC 1	Rock behind house - stream near by - rice field around	Outdoor area (garden)	Dogs	yes
2016-08-02	Lang Son	Van Lang	Lung Cac Hamlet - Tan My	46	Rural	21°59.146'	106°40.095'	M3.46.14	Sergentomyia	NA	sp.	M	CDC 1	Rock behind house - stream near by - rice field around	Outdoor area (garden)	Dogs	yes
2016-08-02	Lang Son	Van Lang	Lung Cac Hamlet - Tan My	46	Rural	21°59.146'	106°40.095'	M3.46.15	Sergentomyia	Parrotomyia	barraudi group	F	CDC 3	Rock behind house - stream near by - rice field around	Outdoor area (garden)	Dogs
2016-08-02	Lang Son	Van Lang	Ta Lai Hamlet - Tan My	47	Rural	21°58.781'	106°40.374'	M3.47.1	NA	NA	NA	M	CDC 3	Garden with longan trees, chicken, dogs. High rock mountain behind and Nung's minority people	Outdoor area (garden)	Chicken/dog	yes
2016-08-02	Lang Son	Van Lang	Ta Lai Hamlet - Tan My	47	Rural	21°58.781'	106°40.374'	M3.47.2	NA	NA	NA	F	CDC 3	Garden with longan trees, chicken, dogs. High rock mountain behind and Nung's minority people	Outdoor area (garden)	Chicken/dog	yes
2016-08-02	Lang Son	Van Lang	Ta Lai Hamlet - Tan My	47	Rural	21°58.781'	106°40.374'	M3.47.4	NA	NA	NA	M	CDC 2	Garden with longan trees, chicken, dogs. High rock mountain behind and Nung's minority people	Outdoor area (garden)	Chicken/dog	yes
2016-08-02	Lang Son	Van Lang	Ta Lai Hamlet - Tan My	47	Rural	21°58.781'	106°40.374'	M3.47.6	NA	NA	NA	F	CDC 2	Garden with longan trees, chicken, dogs. High rock mountain behind and Nung's minority people	Outdoor area (garden)	Chicken/dog	yes
2016-08-02	Lang Son	Van Lang	Ta Lai Hamlet - Tan My	47	Rural	21°58.781'	106°40.374'	M3.47.7	Sergentomyia	NA	sp.	M	CDC 2	Garden with longan trees, chicken, dogs. High rock mountain behind and Nung's minority people	Outdoor area (garden)	Chicken/dog	yes
2016-08-02	Lang Son	Van Lang	Ta Lai Hamlet - Tan My	48	Rural	21°58.760'	106°40.380'	M3.48.2	Sergentomyia	Parrotomyia	barraudi group	F	CDC 2	House with cave behind	Chicken/bird/duck shed	Chicken, dog	yes
2016-08-02	Lang Son	Van Lang	Ta Lai Hamlet - Tan My	48	Rural	21°58.760'	106°40.380'	M3.48.3	Sergentomyia	NA	sp.	M	CDC 2	House with cave behind	Chicken/bird/duck shed	Chicken, dog	yes
2016-08-02	Lang Son	Van Lang	Ta Lai Hamlet - Tan My	48	Rural	21°58.760'	106°40.380'	M3.48.4	NA	NA	NA	F	CDC 2	House with cave behind	Chicken/bird/duck shed	Chicken, dog	yes
2016-08-02	Lang Son	Van Lang	Ta Lai Hamlet - Tan My	48	Rural	21°58.760'	106°40.380'	M3.48.5	NA	NA	NA	M	CDC 2	House with cave behind	Chicken/bird/duck shed	Chicken, dog	yes
2016-08-02	Lang Son	Van Lang	Ta Lai Hamlet - Tan My	48	Rural	21°58.760'	106°40.380'	M3.48.6	Sergentomyia	NA	sp.	F	CDC 2	House with cave behind	Chicken/bird/duck shed	Chicken, dog	yes
2016-08-02	Lang Son	Van Lang	Ta Lai Hamlet - Tan My	48	Rural	21°58.760'	106°40.380'	M3.48.8	Phlebotomus	Euphlebotomus	sp.	F	CDC 2	House with cave behind	Chicken/bird/duck shed	Chicken, dog	yes
2016-08-02	Lang Son	Van Lang	Ta Lai Hamlet - Tan My	48	Rural	21°58.760'	106°40.380'	M3.48.9	NA	NA	NA	F	CDC 2	House with cave behind	Chicken/bird/duck shed	Chicken, dog	yes
2016-08-02	Lang Son	Van Lang	Ta Lai Hamlet - Tan My	48	Rural	21°58.760'	106°40.380'	M3.48.10	NA	NA	NA	F	CDC 2	House with cave behind	Chicken/bird/duck shed	Chicken, dog	yes
2016-08-02	Lang Son	Van Lang	Ta Lai Hamlet - Tan My	48	Rural	21°58.760'	106°40.380'	M3.48.11	NA	NA	NA	M	CDC 2	House with cave behind	Chicken/bird/duck shed	Chicken, dog	yes
2016-08-02	Lang Son	Van Lang	Ta Lai Hamlet - Tan My	48	Rural	21°58.760'	106°40.380'	M3.48.12	NA	NA	NA	F	CDC 2	House with cave behind	Chicken/bird/duck shed	Chicken, dog	yes
2016-08-02	Lang Son	Van Lang	Ta Lai Hamlet - Tan My	48	Rural	21°58.760'	106°40.380'	M3.48.13	Sergentomyia	Neophlebotomus	sylvatica	F	CDC 2	House with cave behind	Chicken/bird/duck shed	Chicken, dog	yes
2016-08-02	Lang Son	Van Lang	Ta Lai Hamlet - Tan My	48	Rural	21°58.760'	106°40.380'	M3.48.14	Phlebotomus	NA	sp.	F	CDC 2	House with cave behind	Chicken/bird/duck shed	Chicken, dog	yes
2016-08-02	Lang Son	Van Lang	Ta Lai Hamlet - Tan My	48	Rural	21°58.760'	106°40.380'	M3.48.15	Sergentomyia	NA	sp.	M	CDC 2	House with cave behind	Chicken/bird/duck shed	Chicken, dog	yes
2016-08-02	Lang Son	Van Lang	Ta Lai Hamlet - Tan My	48	Rural	21°58.760'	106°40.380'	M3.48.16	NA	NA	NA	F	CDC 2	House with cave behind	Chicken/bird/duck shed	Chicken, dog	yes
2016-08-02	Lang Son	Van Lang	Ta Lai Hamlet - Tan My	48	Rural	21°58.760'	106°40.380'	M3.48.17	Phlebotomus	Euphlebotomus	sp.	M	CDC 2	House with cave behind	Chicken/bird/duck shed	Chicken, dog	yes
2016-08-02	Lang Son	Van Lang	Ta Lai Hamlet - Tan My	48	Rural	21°58.760'	106°40.380'	M3.48.18	NA	NA	NA	F	CDC 2	House with cave behind	Chicken/bird/duck shed	Chicken, dog	yes
2016-08-02	Lang Son	Van Lang	Ta Lai Hamlet - Tan My	48	Rural	21°58.760'	106°40.380'	M3.48.19	Sergentomyia	Parrotomyia	barraudi group	F	CDC 2	House with cave behind	Chicken/bird/duck shed	Chicken, dog	yes
2016-08-02	Lang Son	Van Lang	Ta Lai Hamlet - Tan My	48	Rural	21°58.760'	106°40.380'	M3.48.20	Sergentomyia	NA	sp.	M	CDC 2	House with cave behind	Chicken/bird/duck shed	Chicken, dog	yes
2016-08-02	Lang Son	Van Lang	Ta Lai Hamlet - Tan My	48	Rural	21°58.760'	106°40.380'	M3.48.21	Sergentomyia	NA	sp.	M	CDC 2	House with cave behind	Chicken/bird/duck shed	Chicken, dog	yes
2016-08-02	Lang Son	Van Lang	Ta Lai Hamlet - Tan My	48	Rural	21°58.760'	106°40.380'	M3.48.22	Sergentomyia	NA	sp.	M	CDC 2	House with cave behind	Chicken/bird/duck shed	Chicken, dog	yes
2016-08-02	Lang Son	Van Lang	Ma Meo hamlet - Tan My	49	Rural	21°58.568'	106°40.746'	M3.49.1	Sergentomyia	NA	sp.	M	CDC 2	Rock mountain - buffalo pen close to the cave	Outdoor area (garden)	Buffalo - chickens	yes
2016-08-02	Lang Son	Van Lang	Ma Meo hamlet - Tan My	49	Rural	21°58.568'	106°40.746'	M3.49.2	NA	NA	NA	F	CDC 2	Rock mountain - buffalo pen close to the cave	Outdoor area (garden)	Buffalo - chickens	yes
2016-08-02	Lang Son	Van Lang	Ma Meo hamlet - Tan My	49	Rural	21°58.568'	106°40.746'	M3.49.5	Sergentomyia	Neophlebotomus	khawi	M	CDC 2	Rock mountain - buffalo pen close to the cave	Outdoor area (garden)	Buffalo - chickens	yes
2016-08-02	Lang Son	Van Lang	Ma Meo hamlet - Tan My	49	Rural	21°58.568'	106°40.746'	M3.49.6	Sergentomyia	Parrotomyia	brevicaulis group	F	CDC 2	Rock mountain - buffalo pen close to the cave	Outdoor area (garden)	Buffalo - chickens	yes
2016-08-02	Lang Son	Van Lang	Ma Meo hamlet - Tan My	49	Rural	21°58.568'	106°40.746'	M3.49.7	Sergentomyia	Parrotomyia	barraudi group	F	CDC 3	Rock mountain - buffalo pen close to the cave	Outdoor area (garden)	Buffalo - chickens	yes
2016-08-02	Lang Son	Van Lang	Ma Meo hamlet - Tan My	49	Rural	21°58.568'	106°40.746'	M3.49.8	Phlebotomus	NA	sp.	F	CDC 4	Rock mountain - buffalo pen close to the cave	Outdoor area (garden)	Buffalo - chickens	yes
2016-08-02	Lang Son	Van Lang	Ma Meo hamlet - Tan My	49	Rural	21°58.568'	106°40.746'	M3.49.9	Sergentomyia	Parrotomyia	barraudi group	F	CDC 4	Rock mountain - buffalo pen close to the cave	Outdoor area (garden)	Buffalo - chickens	yes
2016-08-02	Lang Son	Van Lang	Ma Meo hamlet - Tan My	49	Rural	21°58.568'	106°40.746'	M3.49.10	Sergentomyia	NA	sp.	M	CDC 4	Rock mountain - buffalo pen close to the cave	Outdoor area (garden)	Buffalo - chickens	yes
2016-08-02	Lang Son	Lạng Sơn	Tam Thanh temple	50	Urban	21°51.334'	106°44.811'	M3.50.1	NA	NA	NA	F	CDC 1	Huge cave with bats with a lake inside	Cave	Bats	yes
2016-08-02	Lang Son	Lạng Sơn	Tam Thanh temple	50	Urban	21°51.334'	106°44.811'	M3.50.3	Phlebotomus	Euphlebotomus	yunshengensis	F	CDC 1	Huge cave with bats with a lake inside	Cave	Bats	yes
2016-08-02	Lang Son	Lạng Sơn	Tam Thanh temple	50	Urban	21°51.334'	106°44.811'	M3.50.4	Phlebotomus	Euphlebotomus	yunshengensis	M	CDC 1	Huge cave with bats with a lake inside	Cave	Bats	yes
2016-08-02	Lang Son	Lạng Sơn	Tam Thanh temple	50	Urban	21°51.334'	106°44.811'	M3.50.5	Phlebotomus	Euphlebotomus	yunshengensis	M	CDC 1	Huge cave with bats with a lake inside	Cave	Bats	yes
2016-08-02	Lang Son	Lạng Sơn	Tam Thanh temple	50	Urban	21°51.334'	106°44.811'	M3.50.8	NA	NA	NA	F	CDC 1	Huge cave with bats with a lake inside	Cave	Bats	yes
2016-08-02	Lang Son	Lạng Sơn	Tam Thanh temple	50	Urban	21°51.334'	106°44.811'	M3.50.9	Phlebotomus	Euphlebotomus	yunshengensis	M	CDC 1	Huge cave with bats with a lake inside	Cave	Bats	yes
2016-08-02	Lang Son	Lạng Sơn	Tam Thanh temple	50	Urban	21°51.334'	106°44.811'	M3.50.10	Phlebotomus	Euphlebotomus	yunshengensis	M	CDC 1	Huge cave with bats with a lake inside	Cave	Bats	yes
2016-08-02	Lang Son	Lạng Sơn	Tam Thanh temple	50	Urban	21°51.334'	106°44.811'	M3.50.11	Phlebotomus	Euphlebotomus	yunshengensis	F	CDC 1	Huge cave with bats with a lake inside	Cave	Bats	yes
2016-08-02	Lang Son	Lạng Sơn	Tam Thanh temple	50	Urban	21°51.334'	106°44.811'	M3.50.12	Phlebotomus	Euphlebotomus	yunshengensis	F	CDC 1	Huge cave with bats with a lake inside	Cave	Bats	yes
2016-08-02	Lang Son	Lạng Sơn	Tam Thanh temple	50	Urban	21°51.334'	106°44.811'	M3.50.13	Phlebotomus	Euphlebotomus	yunshengensis	M	CDC 1	Huge cave with bats with a lake inside	Cave	Bats	yes
2016-08-02	Lang Son	Lạng Sơn	Tam Thanh temple	50	Urban	21°51.334'	106°44.811'	M3.50.14	Phlebotomus	Euphlebotomus	yunshengensis	F	CDC 1	Huge cave with bats with a lake inside	Cave	Bats	yes
2016-08-02	Lang Son	Lạng Sơn	Tam Thanh temple	50	Urban	21°51.334'	106°44.811'	M3.50.17	Phlebotomus	Euphlebotomus	yunshengensis	F	CDC 1	Huge cave with bats with a lake inside	Cave	Bats	yes
2016-08-02	Lang Son	Lạng Sơn	Tam Thanh temple	50	Urban	21°51.334'	106°44.811'	M3.50.18	Chinius	NA	junlianensis	M	CDC 1	Huge cave with bats with a lake inside	Cave	Bats	yes
2016-08-02	Lang Son	Lạng Sơn	Tam Thanh temple	50	Urban	21°51.334'	106°44.811'	M3.50.19	Phlebotomus	Euphlebotomus	yunshengensis	F	CDC 1	Huge cave with bats with a lake inside	Cave	Bats	yes
2016-08-02	Lang Son	Lạng Sơn	Tam Thanh temple	50	Urban	21°51.334'	106°44.811'	M3.50.20	Sergentomyia	Parrotomyia	barraudi group	F	CDC 1	Huge cave with bats with a lake inside	Cave	Bats	yes
2016-08-02	Lang Son	Lạng Sơn	Tam Thanh temple	50	Urban	21°51.334'	106°44.811'	M3.50.21	NA	NA	NA	F	CDC 1	Huge cave with bats with a lake inside	Cave	Bats	yes
2016-08-02	Lang Son	Lạng Sơn	Tam Thanh temple	50	Urban	21°51.334'	106°44.811'	M3.50.22	Phlebotomus	Euphlebotomus	yunshengensis	M	CDC 1	Huge cave with bats with a lake inside	Cave	Bats	yes
2016-08-02	Lang Son	Lạng Sơn	Tam Thanh temple	50	Urban	21°51.334'	106°44.811'	M3.50.23	Phlebotomus	Euphlebotomus	yunshengensis	F	CDC 1	Huge cave with bats with a lake inside	Cave	Bats	yes
2016-08-02	Lang Son	Lạng Sơn	Tam Thanh temple	50	Urban	21°51.334'	106°44.811'	M3.50.25	Phlebotomus	Euphlebotomus	yunshengensis	M	CDC 1	Huge cave with bats with a lake inside	Cave	Bats	yes
2016-08-02	Lang Son	Lạng Sơn	Tam Thanh temple	50	Urban	21°51.334'	106°44.811'	M3.50.26	Phlebotomus	Euphlebotomus	yunshengensis	M	CDC 1	Huge cave with bats with a lake inside	Cave	Bats	yes
2016-08-02	Lang Son	Lạng Sơn	Tam Thanh temple	50	Urban	21°51.334'	106°44.811'	M3.50.27	NA	NA	NA	F	CDC 1	Huge cave with bats with a lake inside	Cave	Bats	yes
2016-08-02	Lang Son	Lạng Sơn	Tam Thanh temple	50	Urban	21°51.334'	106°44.811'	M3.50.28	Phlebotomus	Euphlebotomus	yunshengensis	M	CDC 1	Huge cave with bats with a lake inside	Cave	Bats	yes
2016-08-02	Lang Son	Lạng Sơn	Tam Thanh temple	50	Urban	21°51.334'	106°44.811'	M3.50.29	NA	NA	NA	F	CDC 1	Huge cave with bats with a lake inside	Cave	Bats	yes
2016-08-02	Lang Son	Lạng Sơn	Tam Thanh temple	50	Urban	21°51.334'	106°44.811'	M3.50.30	Phlebotomus	Euphlebotomus	yunshengensis	M	CDC 1	Huge cave with bats with a lake inside	Cave	Bats	yes
2016-08-02	Lang Son	Lạng Sơn	Tam Thanh temple	50	Urban	21°51.334'	106°44.811'	M3.50.31	NA	NA	NA	F	CDC 1	Huge cave with bats with a lake inside	Cave	Bats	yes
2016-08-02	Lang Son	Lạng Sơn	Tam Thanh temple	50	Urban	21°51.334'	106°44.811'	M3.50.33	Phlebotomus	Euphlebotomus	sp.	F	CDC 1	Huge cave with bats with a lake inside	Cave	Bats	yes
2016-08-02	Lang Son	Lạng Sơn	Tam Thanh temple	50	Urban	21°51.334'	106°44.811'	M3.50.34	NA	NA	NA	M	CDC 1	Huge cave with bats with a lake inside	Cave	Bats	yes
2016-08-02	Lang Son	Lạng Sơn	Tam Thanh temple	50	Urban	21°51.334'	106°44.811'	M3.50.35	Phlebotomus	Euphlebotomus	yunshengensis	M	CDC 1	Huge cave with bats with a lake inside	Cave	Bats	yes
2016-08-02	Lang Son	Lạng Sơn	Tam Thanh temple	50	Urban	21°51.334'	106°44.811'	M3.50.36	Phlebotomus	Euphlebotomus	yunshengensis	F	CDC 1	Huge cave with bats with a lake inside	Cave	Bats	yes
2016-08-02	Lang Son	Lạng Sơn	Tam Thanh temple	50	Urban	21°51.334'	106°44.811'	M3.50.37	Phlebotomus	Euphlebotomus	yunshengensis	M	CDC 1	Huge cave with bats with a lake inside	Cave	Bats	yes
2016-08-02	Lang Son	Lạng Sơn	Tam Thanh temple	50	Urban	21°51.334'	106°44.811'	M3.50.38	Sergentomyia	NA	sp.	M	CDC 1	Huge cave with bats with a lake inside	Cave	Bats	yes
2016-08-02	Lang Son	Lạng Sơn	Tam Thanh temple	50	Urban	21°51.334'	106°44.811'	M3.50.39	NA	NA	NA	F	CDC 1	Huge cave with bats with a lake inside	Cave	Bats	yes
2016-08-02	Lang Son	Lạng Sơn	Tam Thanh temple	50	Urban	21°51.334'	106°44.811'	M3.50.40	Sergentomyia	Parrotomyia	barraudi group	F	CDC 1	Huge cave with bats with a lake inside	Cave	Bats	yes
2016-08-02	Lang Son	Lạng Sơn	Tam Thanh temple	50	Urban	21°51.334'	106°44.811'	M3.50.41	Phlebotomus	Euphlebotomus	yunshengensis	M	CDC 2	Huge cave with bats with a lake inside	Cave	Bats	yes
2016-08-02	Lang Son	Lạng Sơn	Tam Thanh temple	50	Urban	21°51.334'	106°44.811'	M3.50.42	Phlebotomus	Euphlebotomus	yunshengensis	F	CDC 2	Huge cave with bats with a lake inside	Cave	Bats	yes
2016-08-02	Lang Son	Lạng Sơn	Tam Thanh temple	50	Urban	21°51.334'	106°44.811'	M3.50.43	Phlebotomus	Euphlebotomus	yunshengensis	M	CDC 2	Huge cave with bats with a lake inside	Cave	Bats	yes
2016-08-02	Lang Son	Lạng Sơn	Tam Thanh temple	50	Urban	21°51.334'	106°44.811'	M3.50.44	Phlebotomus	Euphlebotomus	yunshengensis	M	CDC 2	Huge cave with bats with a lake inside	Cave	Bats	yes
2016-08-02	Lang Son	Lạng Sơn	Tam Thanh temple	50	Urban	21°51.334'	106°44.811'	M3.50.45	Phlebotomus	Euphlebotomus	yunshengensis	F	CDC 2	Huge cave with bats with a lake inside	Cave	Bats	yes
2016-08-02	Lang Son	Lạng Sơn	Tam Thanh temple	50	Urban	21°51.334'	106°44.811'	M3.50.46	Phlebotomus	Euphlebotomus	yunshengensis	F	CDC 2	Huge cave with bats with a lake inside	Cave	Bats	yes
2016-08-02	Lang Son	Lạng Sơn	Tam Thanh temple	50	Urban	21°51.334'	106°44.811'	M3.50.47	Phlebotomus	Euphlebotomus	yunshengensis	M	CDC 2	Huge cave with bats with a lake inside	Cave	Bats	yes
2016-08-02	Lang Son	Lạng Sơn	Tam Thanh temple	50	Urban	21°51.334'	106°44.811'	M3.50.48	Phlebotomus	Euphlebotomus	yunshengensis	M	CDC 2	Huge cave with bats with a lake inside	Cave	Bats	yes
2016-08-02	Lang Son	Lạng Sơn	Tam Thanh temple	50	Urban	21°51.334'	106°44.811'	M3.50.49	Phlebotomus	Euphlebotomus	yunshengensis	F	CDC 2	Huge cave with bats with a lake inside	Cave	Bats	yes
2016-08-02	Lang Son	Lạng Sơn	Tam Thanh temple	50	Urban	21°51.334'	106°44.811'	M3.50.50	Phlebotomus	Euphlebotomus	yunshengensis	M	CDC 2	Huge cave with bats with a lake inside	Cave	Bats	yes
2016-08-02	Lang Son	Lạng Sơn	Tam Thanh temple	50	Urban	21°51.334'	106°44.811'	M3.50.51	Phlebotomus	Euphlebotomus	yunshengensis	F	CDC 2	Huge cave with bats with a lake inside	Cave	Bats	yes
2016-08-02	Lang Son	Lạng Sơn	Tam Thanh temple	50	Urban	21°51.334'	106°44.811'	M3.50.52	Phlebotomus	Euphlebotomus	yunshengensis	F	CDC 2	Huge cave with bats with a lake inside	Cave	Bats	yes
2016-08-02	Lang Son	Lạng Sơn	Tam Thanh temple	50	Urban	21°51.334'	106°44.811'	M3.50.53	Phlebotomus	Euphlebotomus	yunshengensis	M	CDC 2	Huge cave with bats with a lake inside	Cave	Bats	yes
2016-08-02	Lang Son	Lạng Sơn	Tam Thanh temple	50	Urban	21°51.334'	106°44.811'	M3.50.54	Phlebotomus	Euphlebotomus	yunshengensis	M	CDC 2	Huge cave with bats with a lake inside	Cave	Bats	yes
2016-08-02	Lang Son	Lạng Sơn	Tam Thanh temple	50	Urban	21°51.334'	106°44.811'	M3.50.55	Phlebotomus	Euphlebotomus	yunshengensis	M	CDC 2	Huge cave with bats with a lake inside	Cave	Bats	yes
2016-08-02	Lang Son	Lạng Sơn	Tam Thanh temple	50	Urban	21°51.334'	106°44.811'	M3.50.56	Phlebotomus	Euphlebotomus	yunshengensis	M	CDC 2	Huge cave with bats with a lake inside	Cave	Bats	yes
2016-08-02	Lang Son	Lạng Sơn	Tam Thanh temple	50	Urban	21°51.334'	106°44.811'	M3.50.57	Phlebotomus	Euphlebotomus	yunshengensis	M	CDC 2	Huge cave with bats with a lake inside	Cave	Bats	yes
2016-08-02	Lang Son	Lạng Sơn	Tam Thanh temple	50	Urban	21°51.334'	106°44.811'	M3.50.58	Phlebotomus	Euphlebotomus	yunshengensis	M	CDC 2	Huge cave with bats with a lake inside	Cave	Bats	yes
2016-08-02	Lang Son	Lạng Sơn	Tam Thanh temple	50	Urban	21°51.334'	106°44.811'	M3.50.59	Phlebotomus	Euphlebotomus	yunshengensis	M	CDC 3	Huge cave with bats with a lake inside	Outdoor area (garden)	Bats	yes
2016-08-02	Lang Son	Lạng Sơn	Tam Thanh temple	50	Urban	21°51.334'	106°44.811'	M3.50.60	NA	NA	NA	?	CDC 3	Huge cave with bats with a lake inside	Outdoor area (garden)	Bats	yes
2016-08-02	Lang Son	Lạng Sơn	Tam Thanh temple	50	Urban	21°51.334'	106°44.811'	M3.50.61	NA	NA	NA	F	CDC 3	Huge cave with bats with a lake inside	Outdoor area (garden)	Bats	yes
2016-08-03	Lang Son	Cao Loc	Con Quyen village - Hong phong commune	51	Rural	21°55.877'	106°40.766'	M3.51.1	Phlebotomus	Euphlebotomus	sp.	M	CDC 1	Several caves, rock hole, bamboo trees, rice field, some small ponds	Outdoor area (garden)	Chicken, ducks	yes
2016-08-03	Lang Son	Cao Loc	Con Quyen village - Hong phong commune	51	Rural	21°55.877'	106°40.766'	M3.51.2	Sergentomyia	NA	sp.	M	CDC 1	Several caves, rock hole, bamboo trees, rice field, some small ponds	Outdoor area (garden)	Chicken, ducks	yes
2016-08-03	Lang Son	Cao Loc	Con Quyen village - Hong phong commune	51	Rural	21°55.877'	106°40.766'	M3.51.3	Sergentomyia	Parrotomyia	barraudi group	F	CDC 1	Several caves, rock hole, bamboo trees, rice field, some small ponds	Outdoor area (garden)	Chicken, ducks	yes
2016-08-03	Lang Son	Cao Loc	Con Quyen village - Hong phong commune	51	Rural	21°55.877'	106°40.766'	M3.51.4	Sergentomyia	Parrotomyia	barraudi group	F	CDC 1	Several caves, rock hole, bamboo trees, rice field, some small ponds	Outdoor area (garden)	Chicken, ducks	yes
2016-08-03	Lang Son	Cao Loc	Con Quyen village - Hong phong commune	51	Rural	21°55.877'	106°40.766'	M3.51.6	Sergentomyia	NA	sp.	M	CDC 1	Several caves, rock hole, bamboo trees, rice field, some small ponds	Outdoor area (garden)	Chicken, ducks	yes
2016-08-03	Lang Son	Cao Loc	Con Quyen village - Hong phong commune	51	Rural	21°55.877'	106°40.766'	M3.51.7	NA	NA	NA	F	CDC 1	Several caves, rock hole, bamboo trees, rice field, some small ponds	Outdoor area (garden)	Chicken, ducks	yes
2016-08-03	Lang Son	Cao Loc	Con Quyen village - Hong phong commune	51	Rural	21°55.877'	106°40.766'	M3.51.8	Sergentomyia	Neophlebotomus	khawi	M	CDC 1	Several caves, rock hole, bamboo trees, rice field, some small ponds	Outdoor area (garden)	Chicken, ducks	yes
2016-08-03	Lang Son	Cao Loc	Con Quyen village - Hong phong commune	51	Rural	21°55.877'	106°40.766'	M3.51.9	Sergentomyia	Parrotomyia	barraudi group	F	CDC 1	Several caves, rock hole, bamboo trees, rice field, some small ponds	Outdoor area (garden)	Chicken, ducks	yes
2016-08-03	Lang Son	Cao Loc	Con Quyen village - Hong phong commune	51	Rural	21°55.877'	106°40.766'	M3.51.10	Sergentomyia	NA	sp.	M	CDC 1	Several caves, rock hole, bamboo trees, rice field, some small ponds	Outdoor area (garden)	Chicken, ducks	yes
2016-08-03	Lang Son	Cao Loc	Con Quyen village - Hong phong commune	51	Rural	21°55.877'	106°40.766'	M3.51.11	Sergentomyia	Parrotomyia	barraudi group	F	CDC 1	Several caves, rock hole, bamboo trees, rice field, some small ponds	Outdoor area (garden)	Chicken, ducks	yes
2016-08-03	Lang Son	Cao Loc	Con Quyen village - Hong phong commune	51	Rural	21°55.877'	106°40.766'	M3.51.12	Sergentomyia	Parrotomyia	barraudi group	F	CDC 1	Several caves, rock hole, bamboo trees, rice field, some small ponds	Outdoor area (garden)	Chicken, ducks	yes
2016-08-03	Lang Son	Cao Loc	Con Quyen village - Hong phong commune	51	Rural	21°55.877'	106°40.766'	M3.51.13	Sergentomyia	Parrotomyia	barraudi group	F	CDC 1	Several caves, rock hole, bamboo trees, rice field, some small ponds	Outdoor area (garden)	Chicken, ducks	yes
2016-08-03	Lang Son	Cao Loc	Con Quyen village - Hong phong commune	51	Rural	21°55.877'	106°40.766'	M3.51.14	Sergentomyia	NA	sp.	M	CDC 1	Several caves, rock hole, bamboo trees, rice field, some small ponds	Outdoor area (garden)	Chicken, ducks	yes
2016-08-03	Lang Son	Cao Loc	Con Quyen village - Hong phong commune	51	Rural	21°55.877'	106°40.766'	M3.51.15	Sergentomyia	Parrotomyia	barraudi group	F	CDC 1	Several caves, rock hole, bamboo trees, rice field, some small ponds	Outdoor area (garden)	Chicken, ducks	yes
2016-08-03	Lang Son	Cao Loc	Con Quyen village - Hong phong commune	51	Rural	21°55.877'	106°40.766'	M3.51.16	Sergentomyia	NA	sp.	M	CDC 1	Several caves, rock hole, bamboo trees, rice field, some small ponds	Outdoor area (garden)	Chicken, ducks	yes
2016-08-03	Lang Son	Cao Loc	Con Quyen village - Hong phong commune	51	Rural	21°55.877'	106°40.766'	M3.51.17	Sergentomyia	Neophlebotomus	sylvatica	F	CDC 1	Several caves, rock hole, bamboo trees, rice field, some small ponds	Outdoor area (garden)	Chicken, ducks	yes
2016-08-03	Lang Son	Cao Loc	Con Quyen village - Hong phong commune	51	Rural	21°55.877'	106°40.766'	M3.51.19	Sergentomyia	NA	sp.	M	CDC 1	Several caves, rock hole, bamboo trees, rice field, some small ponds	Outdoor area (garden)	Chicken, ducks	yes
2016-08-03	Lang Son	Cao Loc	Con Quyen village - Hong phong commune	51	Rural	21°55.877'	106°40.766'	M3.51.20	Sergentomyia	Neophlebotomus	sylvatica	M	CDC 1	Several caves, rock hole, bamboo trees, rice field, some small ponds	Outdoor area (garden)	Chicken, ducks	yes
2016-08-03	Lang Son	Cao Loc	Con Quyen village - Hong phong commune	51	Rural	21°55.877'	106°40.766'	M3.51.22	Sergentomyia	NA	sp.	M	CDC 1	Several caves, rock hole, bamboo trees, rice field, some small ponds	Outdoor area (garden)	Chicken, ducks	yes
2016-08-03	Lang Son	Cao Loc	Con Quyen village - Hong phong commune	51	Rural	21°55.877'	106°40.766'	M3.51.23	Sergentomyia	Parrotomyia	barraudi group	F	CDC 1	Several caves, rock hole, bamboo trees, rice field, some small ponds	Outdoor area (garden)	Chicken, ducks	yes
2016-08-03	Lang Son	Cao Loc	Con Quyen village - Hong phong commune	51	Rural	21°55.877'	106°40.766'	M3.51.24	Sergentomyia	Neophlebotomus	sylvatica	F	CDC 1	Several caves, rock hole, bamboo trees, rice field, some small ponds	Outdoor area (garden)	Chicken, ducks	yes
2016-08-03	Lang Son	Cao Loc	Con Quyen village - Hong phong commune	51	Rural	21°55.877'	106°40.766'	M3.51.25	Sergentomyia	Parrotomyia	barraudi group	F	CDC 1	Several caves, rock hole, bamboo trees, rice field, some small ponds	Outdoor area (garden)	Chicken, ducks	yes
2016-08-03	Lang Son	Cao Loc	Con Quyen village - Hong phong commune	51	Rural	21°55.877'	106°40.766'	M3.51.26	Sergentomyia	NA	sp.	M	CDC 1	Several caves, rock hole, bamboo trees, rice field, some small ponds	Outdoor area (garden)	Chicken, ducks	yes
2016-08-03	Lang Son	Cao Loc	Con Quyen village - Hong phong commune	51	Rural	21°55.877'	106°40.766'	M3.51.28	Sergentomyia	NA	sp.	M	CDC 1	Several caves, rock hole, bamboo trees, rice field, some small ponds	Outdoor area (garden)	Chicken, ducks	yes
2016-08-03	Lang Son	Cao Loc	Con Quyen village - Hong phong commune	51	Rural	21°55.877'	106°40.766'	M3.51.29	Sergentomyia	NA	sp.	M	CDC 1	Several caves, rock hole, bamboo trees, rice field, some small ponds	Outdoor area (garden)	Chicken, ducks	yes
2016-08-03	Lang Son	Cao Loc	Con Quyen village - Hong phong commune	51	Rural	21°55.877'	106°40.766'	M3.51.30	NA	NA	NA	F	CDC 1	Several caves, rock hole, bamboo trees, rice field, some small ponds	Outdoor area (garden)	Chicken, ducks	yes
2016-08-03	Lang Son	Cao Loc	Con Quyen village - Hong phong commune	51	Rural	21°55.877'	106°40.766'	M3.51.31	Sergentomyia	NA	sp.	M	CDC 1	Several caves, rock hole, bamboo trees, rice field, some small ponds	Outdoor area (garden)	Chicken, ducks	yes
2016-08-03	Lang Son	Cao Loc	Con Quyen village - Hong phong commune	51	Rural	21°55.877'	106°40.766'	M3.51.32	Sergentomyia	NA	sp.	M	CDC 1	Several caves, rock hole, bamboo trees, rice field, some small ponds	Outdoor area (garden)	Chicken, ducks	yes
2016-08-03	Lang Son	Cao Loc	Con Quyen village - Hong phong commune	51	Rural	21°55.877'	106°40.766'	M3.51.33	Sergentomyia	Neophlebotomus	hivernus	F	CDC 1	Several caves, rock hole, bamboo trees, rice field, some small ponds	Outdoor area (garden)	Chicken, ducks	yes
2016-08-03	Lang Son	Cao Loc	Con Quyen village - Hong phong commune	51	Rural	21°55.877'	106°40.766'	M3.51.34	Sergentomyia	Parrotomyia	barraudi group	F	CDC 1	Several caves, rock hole, bamboo trees, rice field, some small ponds	Outdoor area (garden)	Chicken, ducks	yes
2016-08-03	Lang Son	Cao Loc	Con Quyen village - Hong phong commune	51	Rural	21°55.877'	106°40.766'	M3.51.35	Sergentomyia	Parrotomyia	barraudi group	F	CDC 1	Several caves, rock hole, bamboo trees, rice field, some small ponds	Outdoor area (garden)	Chicken, ducks	yes
2016-08-03	Lang Son	Cao Loc	Con Quyen village - Hong phong commune	51	Rural	21°55.877'	106°40.766'	M3.51.36	Sergentomyia	NA	sp.	M	CDC 1	Several caves, rock hole, bamboo trees, rice field, some small ponds	Outdoor area (garden)	Chicken, ducks	yes
2016-08-03	Lang Son	Cao Loc	Con Quyen village - Hong phong commune	51	Rural	21°55.877'	106°40.766'	M3.51.38	Sergentomyia	Parrotomyia	barraudi group	F	CDC 1	Several caves, rock hole, bamboo trees, rice field, some small ponds	Outdoor area (garden)	Chicken, ducks	yes
2016-08-03	Lang Son	Cao Loc	Con Quyen village - Hong phong commune	51	Rural	21°55.877'	106°40.766'	M3.51.40	Sergentomyia	Parrotomyia	barraudi group	F	CDC 1	Several caves, rock hole, bamboo trees, rice field, some small ponds	Outdoor area (garden)	Chicken, ducks	yes
2016-08-03	Lang Son	Cao Loc	Con Quyen village - Hong phong commune	51	Rural	21°55.877'	106°40.766'	M3.51.41	Sergentomyia	NA	sp.	M	CDC 1	Several caves, rock hole, bamboo trees, rice field, some small ponds	Outdoor area (garden)	Chicken, ducks	yes
2016-08-03	Lang Son	Cao Loc	Con Quyen village - Hong phong commune	51	Rural	21°55.877'	106°40.766'	M3.51.42	Sergentomyia	NA	sp.	M	CDC 1	Several caves, rock hole, bamboo trees, rice field, some small ponds	Outdoor area (garden)	Chicken, ducks	yes
2016-08-03	Lang Son	Cao Loc	Con Quyen village - Hong phong commune	51	Rural	21°55.877'	106°40.766'	M3.51.43	Sergentomyia	Parrotomyia	barraudi group	F	CDC 1	Several caves, rock hole, bamboo trees, rice field, some small ponds	Outdoor area (garden)	Chicken, ducks	yes
2016-08-03	Lang Son	Cao Loc	Con Quyen village - Hong phong commune	51	Rural	21°55.877'	106°40.766'	M3.51.44	Sergentomyia	NA	sp.	M	CDC 1	Several caves, rock hole, bamboo trees, rice field, some small ponds	Outdoor area (garden)	Chicken, ducks	yes
2016-08-03	Lang Son	Cao Loc	Con Quyen village - Hong phong commune	51	Rural	21°55.877'	106°40.766'	M3.51.45	Sergentomyia	Neophlebotomus	sylvatica	F	CDC 1	Several caves, rock hole, bamboo trees, rice field, some small ponds	Outdoor area (garden)	Chicken, ducks	yes
2016-08-03	Lang Son	Cao Loc	Con Quyen village - Hong phong commune	51	Rural	21°55.877'	106°40.766'	M3.51.46	Sergentomyia	Parrotomyia	barraudi group	F	CDC 1	Several caves, rock hole, bamboo trees, rice field, some small ponds	Outdoor area (garden)	Chicken, ducks	yes
2016-08-03	Lang Son	Cao Loc	Con Quyen village - Hong phong commune	51	Rural	21°55.877'	106°40.766'	M3.51.47	Sergentomyia	NA	sp.	M	CDC 1	Several caves, rock hole, bamboo trees, rice field, some small ponds	Outdoor area (garden)	Chicken, ducks	yes
2016-08-03	Lang Son	Cao Loc	Con Quyen village - Hong phong commune	51	Rural	21°55.877'	106°40.766'	M3.51.48	Sergentomyia	NA	sp.	M	CDC 1	Several caves, rock hole, bamboo trees, rice field, some small ponds	Outdoor area (garden)	Chicken, ducks	yes
2016-08-03	Lang Son	Cao Loc	Con Quyen village - Hong phong commune	51	Rural	21°55.877'	106°40.766'	M3.51.49	Sergentomyia	Neophlebotomus	hivernus	F	CDC 1	Several caves, rock hole, bamboo trees, rice field, some small ponds	Outdoor area (garden)	Chicken, ducks	yes
2016-08-03	Lang Son	Cao Loc	Con Quyen village - Hong phong commune	51	Rural	21°55.877'	106°40.766'	M3.51.50	Sergentomyia	NA	sp.	M	CDC 1	Several caves, rock hole, bamboo trees, rice field, some small ponds	Outdoor area (garden)	Chicken, ducks	yes
2016-08-03	Lang Son	Cao Loc	Con Quyen village - Hong phong commune	51	Rural	21°55.877'	106°40.766'	M3.51.51	NA	NA	NA	F	CDC 1	Several caves, rock hole, bamboo trees, rice field, some small ponds	Outdoor area (garden)	Chicken, ducks	yes
2016-08-03	Lang Son	Cao Loc	Con Quyen village - Hong phong commune	51	Rural	21°55.877'	106°40.766'	M3.51.52	Sergentomyia	NA	sp.	M	CDC 1	Several caves, rock hole, bamboo trees, rice field, some small ponds	Outdoor area (garden)	Chicken, ducks	yes
2016-08-03	Lang Son	Cao Loc	Con Quyen village - Hong phong commune	51	Rural	21°55.877'	106°40.766'	M3.51.53	NA	NA	NA	F	CDC 1	Several caves, rock hole, bamboo trees, rice field, some small ponds	Outdoor area (garden)	Chicken, ducks	yes
2016-08-03	Lang Son	Cao Loc	Con Quyen village - Hong phong commune	51	Rural	21°55.877'	106°40.766'	M3.51.54	Sergentomyia	Parrotomyia	barraudi group	F	CDC 1	Several caves, rock hole, bamboo trees, rice field, some small ponds	Outdoor area (garden)	Chicken, ducks	yes
2016-08-03	Lang Son	Cao Loc	Con Quyen village - Hong phong commune	51	Rural	21°55.877'	106°40.766'	M3.51.55	Sergentomyia	Neophlebotomus	khawi	M	CDC 1	Several caves, rock hole, bamboo trees, rice field, some small ponds	Outdoor area (garden)	Chicken, ducks	yes
2016-08-03	Lang Son	Cao Loc	Con Quyen village - Hong phong commune	51	Rural	21°55.877'	106°40.766'	M3.51.56	Sergentomyia	NA	sp.	M	CDC 1	Several caves, rock hole, bamboo trees, rice field, some small ponds	Outdoor area (garden)	Chicken, ducks	yes
2016-08-03	Lang Son	Cao Loc	Con Quyen village - Hong phong commune	51	Rural	21°55.877'	106°40.766'	M3.51.57	Sergentomyia	NA	sp.	M	CDC 1	Several caves, rock hole, bamboo trees, rice field, some small ponds	Outdoor area (garden)	Chicken, ducks	yes
2016-08-03	Lang Son	Cao Loc	Con Quyen village - Hong phong commune	51	Rural	21°55.877'	106°40.766'	M3.51.58	Sergentomyia	NA	sp.	M	CDC 1	Several caves, rock hole, bamboo trees, rice field, some small ponds	Outdoor area (garden)	Chicken, ducks	yes
2016-08-03	Lang Son	Cao Loc	Con Quyen village - Hong phong commune	51	Rural	21°55.877'	106°40.766'	M3.51.59	Sergentomyia	Parrotomyia	brevicaulis group	F	CDC 1	Several caves, rock hole, bamboo trees, rice field, some small ponds	Outdoor area (garden)	Chicken, ducks	yes
2016-08-03	Lang Son	Cao Loc	Con Quyen village - Hong phong commune	51	Rural	21°55.877'	106°40.766'	M3.51.60	Sergentomyia	Parrotomyia	barraudi group	F	CDC 1	Several caves, rock hole, bamboo trees, rice field, some small ponds	Outdoor area (garden)	Chicken, ducks	yes
2016-08-03	Lang Son	Cao Loc	Con Quyen village - Hong phong commune	51	Rural	21°55.877'	106°40.766'	M3.51.61	Sergentomyia	NA	Sp2	F	CDC 1	Several caves, rock hole, bamboo trees, rice field, some small ponds	Outdoor area (garden)	Chicken, ducks	yes
2016-08-03	Lang Son	Cao Loc	Con Quyen village - Hong phong commune	51	Rural	21°55.877'	106°40.766'	M3.51.62	Sergentomyia	NA	sp.	M	CDC 1	Several caves, rock hole, bamboo trees, rice field, some small ponds	Outdoor area (garden)	Chicken, ducks	yes
2016-08-03	Lang Son	Cao Loc	Con Quyen village - Hong phong commune	51	Rural	21°55.877'	106°40.766'	M3.51.63	Sergentomyia	NA	sp.	M	CDC 1	Several caves, rock hole, bamboo trees, rice field, some small ponds	Outdoor area (garden)	Chicken, ducks	yes
2016-08-03	Lang Son	Cao Loc	Con Quyen village - Hong phong commune	51	Rural	21°55.877'	106°40.766'	M3.51.64	Phlebotomus	Euphlebotomus	sp.	M	CDC 1	Several caves, rock hole, bamboo trees, rice field, some small ponds	Outdoor area (garden)	Chicken, ducks	yes
2016-08-03	Lang Son	Cao Loc	Con Quyen village - Hong phong commune	51	Rural	21°55.877'	106°40.766'	M3.51.65	Sergentomyia	Neophlebotomus	hivernus	F	CDC 1	Several caves, rock hole, bamboo trees, rice field, some small ponds	Outdoor area (garden)	Chicken, ducks	yes
2016-08-03	Lang Son	Cao Loc	Con Quyen village - Hong phong commune	51	Rural	21°55.877'	106°40.766'	M3.51.67	Sergentomyia	Neophlebotomus	sylvatica	F	CDC 1	Several caves, rock hole, bamboo trees, rice field, some small ponds	Outdoor area (garden)	Chicken, ducks	yes
2016-08-03	Lang Son	Cao Loc	Con Quyen village - Hong phong commune	51	Rural	21°55.877'	106°40.766'	M3.51.68	Sergentomyia	NA	sp.	M	CDC 1	Several caves, rock hole, bamboo trees, rice field, some small ponds	Outdoor area (garden)	Chicken, ducks	yes
2016-08-03	Lang Son	Cao Loc	Con Quyen village - Hong phong commune	51	Rural	21°55.877'	106°40.766'	M3.51.69	Sergentomyia	NA	sp.	M	CDC 1	Several caves, rock hole, bamboo trees, rice field, some small ponds	Outdoor area (garden)	Chicken, ducks	yes
2016-08-03	Lang Son	Cao Loc	Con Quyen village - Hong phong commune	51	Rural	21°55.877'	106°40.766'	M3.51.70	Sergentomyia	NA	sp.	M	CDC 1	Several caves, rock hole, bamboo trees, rice field, some small ponds	Outdoor area (garden)	Chicken, ducks	yes
2016-08-03	Lang Son	Cao Loc	Con Quyen village - Hong phong commune	51	Rural	21°55.877'	106°40.766'	M3.51.72	Sergentomyia	NA	sp.	F	CDC 1	Several caves, rock hole, bamboo trees, rice field, some small ponds	Outdoor area (garden)	Chicken, ducks	yes
2016-08-03	Lang Son	Cao Loc	Con Quyen village - Hong phong commune	51	Rural	21°55.877'	106°40.766'	M3.51.73	Sergentomyia	NA	sp.	M	CDC 1	Several caves, rock hole, bamboo trees, rice field, some small ponds	Outdoor area (garden)	Chicken, ducks	yes
2016-08-03	Lang Son	Cao Loc	Con Quyen village - Hong phong commune	51	Rural	21°55.877'	106°40.766'	M3.51.74	Sergentomyia	NA	sp.	M	CDC 1	Several caves, rock hole, bamboo trees, rice field, some small ponds	Outdoor area (garden)	Chicken, ducks	yes
2016-08-03	Lang Son	Cao Loc	Con Quyen village - Hong phong commune	51	Rural	21°55.877'	106°40.766'	M3.51.75	Sergentomyia	NA	sp.	M	CDC 1	Several caves, rock hole, bamboo trees, rice field, some small ponds	Outdoor area (garden)	Chicken, ducks	yes
2016-08-03	Lang Son	Cao Loc	Con Quyen village - Hong phong commune	51	Rural	21°55.877'	106°40.766'	M3.51.76	Phlebotomus	Euphlebotomus	sp.	F	CDC 1	Several caves, rock hole, bamboo trees, rice field, some small ponds	Outdoor area (garden)	Chicken, ducks	yes
2016-08-03	Lang Son	Cao Loc	Con Quyen village - Hong phong commune	51	Rural	21°55.877'	106°40.766'	M3.51.77	Sergentomyia	Parrotomyia	barraudi group	F	CDC 1	Several caves, rock hole, bamboo trees, rice field, some small ponds	Outdoor area (garden)	Chicken, ducks	yes
2016-08-03	Lang Son	Cao Loc	Con Quyen village - Hong phong commune	51	Rural	21°55.877'	106°40.766'	M3.51.78	Sergentomyia	NA	sp.	M	CDC 1	Several caves, rock hole, bamboo trees, rice field, some small ponds	Outdoor area (garden)	Chicken, ducks	yes
2016-08-03	Lang Son	Cao Loc	Con Quyen village - Hong phong commune	51	Rural	21°55.877'	106°40.766'	M3.51.80	Phlebotomus	NA	sp.	F	CDC 1	Several caves, rock hole, bamboo trees, rice field, some small ponds	Outdoor area (garden)	Chicken, ducks	yes
2016-08-03	Lang Son	Cao Loc	Con Quyen village - Hong phong commune	51	Rural	21°55.877'	106°40.766'	M3.51.81	Sergentomyia	Parrotomyia	brevicaulis group	F	CDC 1	Several caves, rock hole, bamboo trees, rice field, some small ponds	Outdoor area (garden)	Chicken, ducks	yes
2016-08-03	Lang Son	Cao Loc	Con Quyen village - Hong phong commune	51	Rural	21°55.877'	106°40.766'	M3.51.82	Sergentomyia	NA	sp.	M	CDC 1	Several caves, rock hole, bamboo trees, rice field, some small ponds	Outdoor area (garden)	Chicken, ducks	yes
2016-08-03	Lang Son	Cao Loc	Con Quyen village - Hong phong commune	51	Rural	21°55.877'	106°40.766'	M3.51.83	Sergentomyia	NA	sp.	M	CDC 1	Several caves, rock hole, bamboo trees, rice field, some small ponds	Outdoor area (garden)	Chicken, ducks	yes
2016-08-03	Lang Son	Cao Loc	Con Quyen village - Hong phong commune	51	Rural	21°55.877'	106°40.766'	M3.51.84	Sergentomyia	Parrotomyia	barraudi group	F	CDC 1	Several caves, rock hole, bamboo trees, rice field, some small ponds	Outdoor area (garden)	Chicken, ducks	yes
2016-08-03	Lang Son	Cao Loc	Con Quyen village - Hong phong commune	51	Rural	21°55.877'	106°40.766'	M3.51.85	Sergentomyia	Neophlebotomus	sylvatica	F	CDC 1	Several caves, rock hole, bamboo trees, rice field, some small ponds	Outdoor area (garden)	Chicken, ducks	yes
2016-08-03	Lang Son	Cao Loc	Con Quyen village - Hong phong commune	51	Rural	21°55.877'	106°40.766'	M3.51.86	Sergentomyia	NA	sp.	M	CDC 1	Several caves, rock hole, bamboo trees, rice field, some small ponds	Outdoor area (garden)	Chicken, ducks	yes
2016-08-03	Lang Son	Cao Loc	Con Quyen village - Hong phong commune	51	Rural	21°55.877'	106°40.766'	M3.51.88	Sergentomyia	NA	sp.	M	CDC 1	Several caves, rock hole, bamboo trees, rice field, some small ponds	Outdoor area (garden)	Chicken, ducks	yes
2016-08-03	Lang Son	Cao Loc	Con Quyen village - Hong phong commune	51	Rural	21°55.877'	106°40.766'	M3.51.89	Sergentomyia	Neophlebotomus	sylvatica	F	CDC 1	Several caves, rock hole, bamboo trees, rice field, some small ponds	Outdoor area (garden)	Chicken, ducks	yes
2016-08-03	Lang Son	Cao Loc	Con Quyen village - Hong phong commune	51	Rural	21°55.877'	106°40.766'	M3.51.93	Phlebotomus	NA	sp.	F	CDC 1	Several caves, rock hole, bamboo trees, rice field, some small ponds	Outdoor area (garden)	Chicken, ducks	yes
2016-08-03	Lang Son	Cao Loc	Con Quyen village - Hong phong commune	51	Rural	21°55.877'	106°40.766'	M3.51.94	Sergentomyia	NA	sp.	M	CDC 1	Several caves, rock hole, bamboo trees, rice field, some small ponds	Outdoor area (garden)	Chicken, ducks	yes
2016-08-03	Lang Son	Cao Loc	Con Quyen village - Hong phong commune	51	Rural	21°55.877'	106°40.766'	M3.51.95	Sergentomyia	NA	sp.	M	CDC 1	Several caves, rock hole, bamboo trees, rice field, some small ponds	Outdoor area (garden)	Chicken, ducks	yes
2016-08-03	Lang Son	Cao Loc	Con Quyen village - Hong phong commune	51	Rural	21°55.877'	106°40.766'	M3.51.96	Sergentomyia	Neophlebotomus	sylvatica	F	CDC 1	Several caves, rock hole, bamboo trees, rice field, some small ponds	Outdoor area (garden)	Chicken, ducks	yes
2016-08-03	Lang Son	Cao Loc	Con Quyen village - Hong phong commune	51	Rural	21°55.877'	106°40.766'	M3.51.97	Sergentomyia	NA	sp.	M	CDC 1	Several caves, rock hole, bamboo trees, rice field, some small ponds	Outdoor area (garden)	Chicken, ducks	yes
2016-08-03	Lang Son	Cao Loc	Con Quyen village - Hong phong commune	51	Rural	21°55.877'	106°40.766'	M3.51.98	Sergentomyia	NA	sp.	M	CDC 1	Several caves, rock hole, bamboo trees, rice field, some small ponds	Outdoor area (garden)	Chicken, ducks	yes
2016-08-03	Lang Son	Cao Loc	Con Quyen village - Hong phong commune	51	Rural	21°55.877'	106°40.766'	M3.51.99	Sergentomyia	NA	sp.	M	CDC 1	Several caves, rock hole, bamboo trees, rice field, some small ponds	Outdoor area (garden)	Chicken, ducks	yes
2016-08-03	Lang Son	Cao Loc	Con Quyen village - Hong phong commune	51	Rural	21°55.877'	106°40.766'	M3.51.101	Sergentomyia	Parrotomyia	barraudi group	M	CDC 1	Several caves, rock hole, bamboo trees, rice field, some small ponds	Outdoor area (garden)	Chicken, ducks	yes
2016-08-03	Lang Son	Cao Loc	Con Quyen village - Hong phong commune	51	Rural	21°55.877'	106°40.766'	M3.51.102	Sergentomyia	NA	sp.	M	CDC 1	Several caves, rock hole, bamboo trees, rice field, some small ponds	Outdoor area (garden)	Chicken, ducks	yes
2016-08-03	Lang Son	Cao Loc	Con Quyen village - Hong phong commune	51	Rural	21°55.877'	106°40.766'	M3.51.103	Sergentomyia	NA	sp.	M	CDC 1	Several caves, rock hole, bamboo trees, rice field, some small ponds	Outdoor area (garden)	Chicken, ducks	yes
2016-08-03	Lang Son	Cao Loc	Con Quyen village - Hong phong commune	51	Rural	21°55.877'	106°40.766'	M3.51.104	Sergentomyia	NA	sp.	F	CDC 1	Several caves, rock hole, bamboo trees, rice field, some small ponds	Outdoor area (garden)	Chicken, ducks	yes
2016-08-03	Lang Son	Cao Loc	Con Quyen village - Hong phong commune	51	Rural	21°55.877'	106°40.766'	M3.51.105	Sergentomyia	Parrotomyia	barraudi group	M	CDC 1	Several caves, rock hole, bamboo trees, rice field, some small ponds	Outdoor area (garden)	Chicken, ducks	yes
2016-08-03	Lang Son	Cao Loc	Con Quyen village - Hong phong commune	51	Rural	21°55.877'	106°40.766'	M3.51.106	Sergentomyia	NA	sp.	M	CDC 1	Several caves, rock hole, bamboo trees, rice field, some small ponds	Outdoor area (garden)	Chicken, ducks	yes
2016-08-03	Lang Son	Cao Loc	Con Quyen village - Hong phong commune	51	Rural	21°55.877'	106°40.766'	M3.51.107	Sergentomyia	Neophlebotomus	sylvatica	M	CDC 1	Several caves, rock hole, bamboo trees, rice field, some small ponds	Outdoor area (garden)	Chicken, ducks	yes
2016-08-03	Lang Son	Cao Loc	Con Quyen village - Hong phong commune	51	Rural	21°55.877'	106°40.766'	M3.51.108	Sergentomyia	NA	sp.	M	CDC 1	Several caves, rock hole, bamboo trees, rice field, some small ponds	Outdoor area (garden)	Chicken, ducks	yes
2016-08-03	Lang Son	Cao Loc	Con Quyen village - Hong phong commune	51	Rural	21°55.877'	106°40.766'	M3.51.109	Sergentomyia	NA	sp.	F	CDC 1	Several caves, rock hole, bamboo trees, rice field, some small ponds	Outdoor area (garden)	Chicken, ducks	yes
2016-08-03	Lang Son	Cao Loc	Con Quyen village - Hong phong commune	51	Rural	21°55.877'	106°40.766'	M3.51.110	Sergentomyia	Neophlebotomus	hivernus	F	CDC 1	Several caves, rock hole, bamboo trees, rice field, some small ponds	Outdoor area (garden)	Chicken, ducks	yes
2016-08-03	Lang Son	Cao Loc	Con Quyen village - Hong phong commune	51	Rural	21°55.877'	106°40.766'	M3.51.111	Sergentomyia	NA	sp.	M	CDC 1	Several caves, rock hole, bamboo trees, rice field, some small ponds	Outdoor area (garden)	Chicken, ducks	yes
2016-08-03	Lang Son	Cao Loc	Con Quyen village - Hong phong commune	51	Rural	21°55.877'	106°40.766'	M3.51.112	Sergentomyia	NA	sp.	M	CDC 1	Several caves, rock hole, bamboo trees, rice field, some small ponds	Outdoor area (garden)	Chicken, ducks	yes
2016-08-03	Lang Son	Cao Loc	Con Quyen village - Hong phong commune	51	Rural	21°55.877'	106°40.766'	M3.51.113	Sergentomyia	NA	sp.	M	CDC 1	Several caves, rock hole, bamboo trees, rice field, some small ponds	Outdoor area (garden)	Chicken, ducks	yes
2016-08-03	Lang Son	Cao Loc	Con Quyen village - Hong phong commune	51	Rural	21°55.877'	106°40.766'	M3.51.114	Sergentomyia	Parrotomyia	barraudi group	F	CDC 1	Several caves, rock hole, bamboo trees, rice field, some small ponds	Outdoor area (garden)	Chicken, ducks	yes
2016-08-03	Lang Son	Cao Loc	Con Quyen village - Hong phong commune	51	Rural	21°55.877'	106°40.766'	M3.51.115	Sergentomyia	Parrotomyia	barraudi group	F	CDC 1	Several caves, rock hole, bamboo trees, rice field, some small ponds	Outdoor area (garden)	Chicken, ducks	yes
2016-08-03	Lang Son	Cao Loc	Con Quyen village - Hong phong commune	51	Rural	21°55.877'	106°40.766'	M3.51.116	NA	NA	NA	F	CDC 1	Several caves, rock hole, bamboo trees, rice field, some small ponds	Outdoor area (garden)	Chicken, ducks	yes
2016-08-03	Lang Son	Cao Loc	Con Quyen village - Hong phong commune	51	Rural	21°55.877'	106°40.766'	M3.51.117	Phlebotomus	NA	sp.	F	CDC 1	Several caves, rock hole, bamboo trees, rice field, some small ponds	Outdoor area (garden)	Chicken, ducks	yes
2016-08-03	Lang Son	Cao Loc	Con Quyen village - Hong phong commune	51	Rural	21°55.877'	106°40.766'	M3.51.118	Sergentomyia	Parrotomyia	barraudi group	F	CDC 1	Several caves, rock hole, bamboo trees, rice field, some small ponds	Outdoor area (garden)	Chicken, ducks	yes
2016-08-03	Lang Son	Cao Loc	Con Quyen village - Hong phong commune	51	Rural	21°55.877'	106°40.766'	M3.51.119	Sergentomyia	Parrotomyia	barraudi group	F	CDC 1	Several caves, rock hole, bamboo trees, rice field, some small ponds	Outdoor area (garden)	Chicken, ducks	yes
2016-08-03	Lang Son	Cao Loc	Con Quyen village - Hong phong commune	51	Rural	21°55.877'	106°40.766'	M3.51.120	NA	NA	NA	F	CDC 1	Several caves, rock hole, bamboo trees, rice field, some small ponds	Outdoor area (garden)	Chicken, ducks	yes
2016-08-03	Lang Son	Cao Loc	Con Quyen village - Hong phong commune	51	Rural	21°55.877'	106°40.766'	M3.51.121	Sergentomyia	Parrotomyia	barraudi group	F	CDC 1	Several caves, rock hole, bamboo trees, rice field, some small ponds	Outdoor area (garden)	Chicken, ducks	yes
2016-08-03	Lang Son	Cao Loc	Con Quyen village - Hong phong commune	51	Rural	21°55.877'	106°40.766'	M3.51.122	Sergentomyia	Neophlebotomus	sylvatica	F	CDC 1	Several caves, rock hole, bamboo trees, rice field, some small ponds	Outdoor area (garden)	Chicken, ducks	yes
2016-08-03	Lang Son	Cao Loc	Con Quyen village - Hong phong commune	51	Rural	21°55.877'	106°40.766'	M3.51.123	Sergentomyia	NA	sp.	M	CDC 1	Several caves, rock hole, bamboo trees, rice field, some small ponds	Outdoor area (garden)	Chicken, ducks	yes
2016-08-03	Lang Son	Cao Loc	Con Quyen village - Hong phong commune	51	Rural	21°55.877'	106°40.766'	M3.51.124	Sergentomyia	NA	sp.	F	CDC 1	Several caves, rock hole, bamboo trees, rice field, some small ponds	Outdoor area (garden)	Chicken, ducks	yes
2016-08-03	Lang Son	Cao Loc	Con Quyen village - Hong phong commune	51	Rural	21°55.877'	106°40.766'	M3.51.125	Sergentomyia	Parrotomyia	barraudi group	F	CDC 1	Several caves, rock hole, bamboo trees, rice field, some small ponds	Outdoor area (garden)	Chicken, ducks	yes
2016-08-03	Lang Son	Cao Loc	Con Quyen village - Hong phong commune	51	Rural	21°55.877'	106°40.766'	M3.51.126	NA	NA	NA	F	CDC 1	Several caves, rock hole, bamboo trees, rice field, some small ponds	Outdoor area (garden)	Chicken, ducks	yes
2016-08-03	Lang Son	Cao Loc	Con Quyen village - Hong phong commune	51	Rural	21°55.877'	106°40.766'	M3.51.127	Sergentomyia	NA	sp.	M	CDC 1	Several caves, rock hole, bamboo trees, rice field, some small ponds	Outdoor area (garden)	Chicken, ducks	yes
2016-08-03	Lang Son	Cao Loc	Con Quyen village - Hong phong commune	51	Rural	21°55.877'	106°40.766'	M3.51.128	Sergentomyia	NA	sp.	M	CDC 1	Several caves, rock hole, bamboo trees, rice field, some small ponds	Outdoor area (garden)	Chicken, ducks	yes
2016-08-03	Lang Son	Cao Loc	Con Quyen village - Hong phong commune	51	Rural	21°55.877'	106°40.766'	M3.51.129	Sergentomyia	Neophlebotomus	hivernus	F	CDC 1	Several caves, rock hole, bamboo trees, rice field, some small ponds	Outdoor area (garden)	Chicken, ducks	yes
2016-08-03	Lang Son	Cao Loc	Con Quyen village - Hong phong commune	51	Rural	21°55.877'	106°40.766'	M3.51.130	Sergentomyia	Parrotomyia	barraudi group	F	CDC 1	Several caves, rock hole, bamboo trees, rice field, some small ponds	Outdoor area (garden)	Chicken, ducks	yes
2016-08-03	Lang Son	Cao Loc	Con Quyen village - Hong phong commune	51	Rural	21°55.877'	106°40.766'	M3.51.131	Sergentomyia	Parrotomyia	barraudi group	F	CDC 1	Several caves, rock hole, bamboo trees, rice field, some small ponds	Outdoor area (garden)	Chicken, ducks	yes
2016-08-03	Lang Son	Cao Loc	Con Quyen village - Hong phong commune	51	Rural	21°55.877'	106°40.766'	M3.51.132	Sergentomyia	NA	sp.	M	CDC 1	Several caves, rock hole, bamboo trees, rice field, some small ponds	Outdoor area (garden)	Chicken, ducks	yes
2016-08-03	Lang Son	Cao Loc	Con Quyen village - Hong phong commune	51	Rural	21°55.877'	106°40.766'	M3.51.133	Sergentomyia	NA	sp.	M	CDC 1	Several caves, rock hole, bamboo trees, rice field, some small ponds	Outdoor area (garden)	Chicken, ducks	yes
2016-08-03	Lang Son	Cao Loc	Con Quyen village - Hong phong commune	51	Rural	21°55.877'	106°40.766'	M3.51.134	Sergentomyia	NA	sp.	M	CDC 1	Several caves, rock hole, bamboo trees, rice field, some small ponds	Outdoor area (garden)	Chicken, ducks	yes
2016-08-03	Lang Son	Cao Loc	Con Quyen village - Hong phong commune	51	Rural	21°55.877'	106°40.766'	M3.51.135	Sergentomyia	Parrotomyia	barraudi group	F	CDC 1	Several caves, rock hole, bamboo trees, rice field, some small ponds	Outdoor area (garden)	Chicken, ducks	yes
2016-08-03	Lang Son	Cao Loc	Con Quyen village - Hong phong commune	51	Rural	21°55.877'	106°40.766'	M3.51.136	NA	NA	NA	F	CDC 1	Several caves, rock hole, bamboo trees, rice field, some small ponds	Outdoor area (garden)	Chicken, ducks	yes
2016-08-03	Lang Son	Cao Loc	Con Quyen village - Hong phong commune	51	Rural	21°55.877'	106°40.766'	M3.51.137	Sergentomyia	Parrotomyia	barraudi group	F	CDC 1	Several caves, rock hole, bamboo trees, rice field, some small ponds	Outdoor area (garden)	Chicken, ducks	yes
2016-08-03	Lang Son	Cao Loc	Con Quyen village - Hong phong commune	51	Rural	21°55.877'	106°40.766'	M3.51.138	NA	NA	NA	F	CDC 1	Several caves, rock hole, bamboo trees, rice field, some small ponds	Outdoor area (garden)	Chicken, ducks	yes
2016-08-03	Lang Son	Cao Loc	Con Quyen village - Hong phong commune	51	Rural	21°55.877'	106°40.766'	M3.51.139	Sergentomyia	NA	sp.	M	CDC 1	Several caves, rock hole, bamboo trees, rice field, some small ponds	Outdoor area (garden)	Chicken, ducks	yes
2016-08-03	Lang Son	Cao Loc	Con Quyen village - Hong phong commune	51	Rural	21°55.877'	106°40.766'	M3.51.140	Sergentomyia	Parrotomyia	barraudi group	F	CDC 1	Several caves, rock hole, bamboo trees, rice field, some small ponds	Outdoor area (garden)	Chicken, ducks	yes
2016-08-03	Lang Son	Cao Loc	Con Quyen village - Hong phong commune	51	Rural	21°55.877'	106°40.766'	M3.51.141	Sergentomyia	Parrotomyia	barraudi group	F	CDC 1	Several caves, rock hole, bamboo trees, rice field, some small ponds	Outdoor area (garden)	Chicken, ducks	yes
2016-08-03	Lang Son	Cao Loc	Con Quyen village - Hong phong commune	51	Rural	21°55.877'	106°40.766'	M3.51.142	Sergentomyia	Parrotomyia	barraudi group	F	CDC 1	Several caves, rock hole, bamboo trees, rice field, some small ponds	Outdoor area (garden)	Chicken, ducks	yes
2016-08-03	Lang Son	Cao Loc	Con Quyen village - Hong phong commune	51	Rural	21°55.877'	106°40.766'	M3.51.143	Sergentomyia	NA	sp.	F	CDC 1	Several caves, rock hole, bamboo trees, rice field, some small ponds	Outdoor area (garden)	Chicken, ducks	yes
2016-08-03	Lang Son	Cao Loc	Con Quyen village - Hong phong commune	51	Rural	21°55.877'	106°40.766'	M3.51.144	Sergentomyia	NA	sp.	M	CDC 1	Several caves, rock hole, bamboo trees, rice field, some small ponds	Outdoor area (garden)	Chicken, ducks	yes
2016-08-03	Lang Son	Cao Loc	Con Quyen village - Hong phong commune	51	Rural	21°55.877'	106°40.766'	M3.51.145	Sergentomyia	NA	sp.	M	CDC 1	Several caves, rock hole, bamboo trees, rice field, some small ponds	Outdoor area (garden)	Chicken, ducks	yes
2016-08-03	Lang Son	Cao Loc	Con Quyen village - Hong phong commune	51	Rural	21°55.877'	106°40.766'	M3.51.146	Sergentomyia	Parrotomyia	barraudi group	F	CDC 1	Several caves, rock hole, bamboo trees, rice field, some small ponds	Outdoor area (garden)	Chicken, ducks	yes
2016-08-03	Lang Son	Cao Loc	Con Quyen village - Hong phong commune	51	Rural	21°55.877'	106°40.766'	M3.51.147	Sergentomyia	Neophlebotomus	hivernus	F	CDC 1	Several caves, rock hole, bamboo trees, rice field, some small ponds	Outdoor area (garden)	Chicken, ducks	yes
2016-08-03	Lang Son	Cao Loc	Con Quyen village - Hong phong commune	51	Rural	21°55.877'	106°40.766'	M3.51.148	Sergentomyia	NA	sp.	M	CDC 1	Several caves, rock hole, bamboo trees, rice field, some small ponds	Outdoor area (garden)	Chicken, ducks	yes
2016-08-03	Lang Son	Cao Loc	Con Quyen village - Hong phong commune	51	Rural	21°55.877'	106°40.766'	M3.51.149	Sergentomyia	NA	sp.	M	CDC 1	Several caves, rock hole, bamboo trees, rice field, some small ponds	Outdoor area (garden)	Chicken, ducks	yes
2016-08-03	Lang Son	Cao Loc	Con Quyen village - Hong phong commune	51	Rural	21°55.877'	106°40.766'	M3.51.150	Sergentomyia	NA	sp.	M	CDC 1	Several caves, rock hole, bamboo trees, rice field, some small ponds	Outdoor area (garden)	Chicken, ducks	yes
2016-08-03	Lang Son	Cao Loc	Con Quyen village - Hong phong commune	51	Rural	21°55.877'	106°40.766'	M3.51.151	Sergentomyia	Parrotomyia	barraudi group	F	CDC 1	Several caves, rock hole, bamboo trees, rice field, some small ponds	Outdoor area (garden)	Chicken, ducks	yes
2016-08-03	Lang Son	Cao Loc	Con Quyen village - Hong phong commune	51	Rural	21°55.877'	106°40.766'	M3.51.152	Sergentomyia	NA	sp.	M	CDC 1	Several caves, rock hole, bamboo trees, rice field, some small ponds	Outdoor area (garden)	Chicken, ducks	yes
2016-08-03	Lang Son	Cao Loc	Con Quyen village - Hong phong commune	51	Rural	21°55.877'	106°40.766'	M3.51.153	Sergentomyia	NA	sp.	M	CDC 1	Several caves, rock hole, bamboo trees, rice field, some small ponds	Outdoor area (garden)	Chicken, ducks	yes
2016-08-03	Lang Son	Cao Loc	Con Quyen village - Hong phong commune	51	Rural	21°55.877'	106°40.766'	M3.51.154	Sergentomyia	NA	Sp2	F	CDC 1	Several caves, rock hole, bamboo trees, rice field, some small ponds	Outdoor area (garden)	Chicken, ducks	yes
2016-08-03	Lang Son	Cao Loc	Con Quyen village - Hong phong commune	51	Rural	21°55.877'	106°40.766'	M3.51.155	Phlebotomus	NA	sp.	F	CDC 1	Several caves, rock hole, bamboo trees, rice field, some small ponds	Outdoor area (garden)	Chicken, ducks	yes
2016-08-03	Lang Son	Cao Loc	Con Quyen village - Hong phong commune	51	Rural	21°55.877'	106°40.766'	M3.51.156	Sergentomyia	Neophlebotomus	sylvatica	M	CDC 1	Several caves, rock hole, bamboo trees, rice field, some small ponds	Outdoor area (garden)	Chicken, ducks	yes
2016-08-03	Lang Son	Cao Loc	Con Quyen village - Hong phong commune	51	Rural	21°55.877'	106°40.766'	M3.51.157	Sergentomyia	Parrotomyia	barraudi group	F	CDC 1	Several caves, rock hole, bamboo trees, rice field, some small ponds	Outdoor area (garden)	Chicken, ducks	yes
2016-08-03	Lang Son	Cao Loc	Con Quyen village - Hong phong commune	51	Rural	21°55.877'	106°40.766'	M3.51.158	Sergentomyia	NA	sp.	M	CDC 1	Several caves, rock hole, bamboo trees, rice field, some small ponds	Outdoor area (garden)	Chicken, ducks	yes
2016-08-03	Lang Son	Cao Loc	Con Quyen village - Hong phong commune	51	Rural	21°55.877'	106°40.766'	M3.51.159	Sergentomyia	NA	sp.	M	CDC 1	Several caves, rock hole, bamboo trees, rice field, some small ponds	Outdoor area (garden)	Chicken, ducks	yes
2016-08-03	Lang Son	Cao Loc	Con Quyen village - Hong phong commune	51	Rural	21°55.877'	106°40.766'	M3.51.160	Sergentomyia	NA	sp.	M	CDC 1	Several caves, rock hole, bamboo trees, rice field, some small ponds	Outdoor area (garden)	Chicken, ducks	yes
2016-08-03	Lang Son	Cao Loc	Con Quyen village - Hong phong commune	51	Rural	21°55.877'	106°40.766'	M3.51.161	Sergentomyia	NA	sp.	M	CDC 1	Several caves, rock hole, bamboo trees, rice field, some small ponds	Outdoor area (garden)	Chicken, ducks	yes
2016-08-03	Lang Son	Cao Loc	Con Quyen village - Hong phong commune	51	Rural	21°55.877'	106°40.766'	M3.51.162	Sergentomyia	Neophlebotomus	sylvatica	F	CDC 1	Several caves, rock hole, bamboo trees, rice field, some small ponds	Outdoor area (garden)	Chicken, ducks	yes
2016-08-03	Lang Son	Cao Loc	Con Quyen village - Hong phong commune	51	Rural	21°55.877'	106°40.766'	M3.51.163	Sergentomyia	NA	sp.	M	CDC 1	Several caves, rock hole, bamboo trees, rice field, some small ponds	Outdoor area (garden)	Chicken, ducks	yes
2016-08-03	Lang Son	Cao Loc	Con Quyen village - Hong phong commune	51	Rural	21°55.877'	106°40.766'	M3.51.164	Phlebotomus	NA	sp.	F	CDC 1	Several caves, rock hole, bamboo trees, rice field, some small ponds	Outdoor area (garden)	Chicken, ducks	yes
2016-08-03	Lang Son	Cao Loc	Con Quyen village - Hong phong commune	51	Rural	21°55.877'	106°40.766'	M3.51.165	Sergentomyia	NA	sp.	M	CDC 1	Several caves, rock hole, bamboo trees, rice field, some small ponds	Outdoor area (garden)	Chicken, ducks	yes
2016-08-03	Lang Son	Cao Loc	Con Quyen village - Hong phong commune	51	Rural	21°55.877'	106°40.766'	M3.51.166	Sergentomyia	NA	sp.	M	CDC 1	Several caves, rock hole, bamboo trees, rice field, some small ponds	Outdoor area (garden)	Chicken, ducks	yes
2016-08-03	Lang Son	Cao Loc	Con Quyen village - Hong phong commune	51	Rural	21°55.877'	106°40.766'	M3.51.167	Sergentomyia	NA	sp.	M	CDC 1	Several caves, rock hole, bamboo trees, rice field, some small ponds	Outdoor area (garden)	Chicken, ducks	yes
2016-08-03	Lang Son	Cao Loc	Con Quyen village - Hong phong commune	51	Rural	21°55.877'	106°40.766'	M3.51.168	Sergentomyia	NA	sp.	M	CDC 1	Several caves, rock hole, bamboo trees, rice field, some small ponds	Outdoor area (garden)	Chicken, ducks	yes
2016-08-03	Lang Son	Cao Loc	Con Quyen village - Hong phong commune	51	Rural	21°55.877'	106°40.766'	M3.51.169	Sergentomyia	Neophlebotomus	sylvatica	F	CDC 1	Several caves, rock hole, bamboo trees, rice field, some small ponds	Outdoor area (garden)	Chicken, ducks	yes
2016-08-03	Lang Son	Cao Loc	Con Quyen village - Hong phong commune	51	Rural	21°55.877'	106°40.766'	M3.51.171	Sergentomyia	NA	sp.	M	CDC 1	Several caves, rock hole, bamboo trees, rice field, some small ponds	Outdoor area (garden)	Chicken, ducks	yes
2016-08-03	Lang Son	Cao Loc	Con Quyen village - Hong phong commune	51	Rural	21°55.877'	106°40.766'	M3.51.172	Sergentomyia	Parrotomyia	barraudi group	F	CDC 1	Several caves, rock hole, bamboo trees, rice field, some small ponds	Outdoor area (garden)	Chicken, ducks	yes
2016-08-03	Lang Son	Cao Loc	Con Quyen village - Hong phong commune	51	Rural	21°55.877'	106°40.766'	M3.51.173	Sergentomyia	NA	sp.	M	CDC 1	Several caves, rock hole, bamboo trees, rice field, some small ponds	Outdoor area (garden)	Chicken, ducks	yes
2016-08-03	Lang Son	Cao Loc	Con Quyen village - Hong phong commune	51	Rural	21°55.877'	106°40.766'	M3.51.174	Sergentomyia	NA	sp.	M	CDC 1	Several caves, rock hole, bamboo trees, rice field, some small ponds	Outdoor area (garden)	Chicken, ducks	yes
2016-08-03	Lang Son	Cao Loc	Con Quyen village - Hong phong commune	51	Rural	21°55.877'	106°40.766'	M3.51.175	Sergentomyia	NA	sp.	M	CDC 1	Several caves, rock hole, bamboo trees, rice field, some small ponds	Outdoor area (garden)	Chicken, ducks	yes
2016-08-03	Lang Son	Cao Loc	Con Quyen village - Hong phong commune	51	Rural	21°55.877'	106°40.766'	M3.51.176	Sergentomyia	NA	sp.	M	CDC 1	Several caves, rock hole, bamboo trees, rice field, some small ponds	Outdoor area (garden)	Chicken, ducks	yes
2016-08-03	Lang Son	Cao Loc	Con Quyen village - Hong phong commune	51	Rural	21°55.877'	106°40.766'	M3.51.177	Sergentomyia	NA	sp.	M	CDC 1	Several caves, rock hole, bamboo trees, rice field, some small ponds	Outdoor area (garden)	Chicken, ducks	yes
2016-08-03	Lang Son	Cao Loc	Con Quyen village - Hong phong commune	51	Rural	21°55.877'	106°40.766'	M3.51.178	Sergentomyia	Parrotomyia	barraudi group	F	CDC 1	Several caves, rock hole, bamboo trees, rice field, some small ponds	Outdoor area (garden)	Chicken, ducks	yes
2016-08-03	Lang Son	Cao Loc	Con Quyen village - Hong phong commune	51	Rural	21°55.877'	106°40.766'	M3.51.181	Sergentomyia	NA	sp.	M	CDC 2	Several caves, rock hole, bamboo trees, rice field, some small ponds	Outdoor area (garden)	Chicken, ducks	yes
2016-08-03	Lang Son	Cao Loc	Con Quyen village - Hong phong commune	51	Rural	21°55.877'	106°40.766'	M3.51.182	Sergentomyia	Neophlebotomus	sylvatica	M	CDC 2	Several caves, rock hole, bamboo trees, rice field, some small ponds	Outdoor area (garden)	Chicken, ducks	yes
2016-08-03	Lang Son	Cao Loc	Con Quyen village - Hong phong commune	51	Rural	21°55.877'	106°40.766'	M3.51.183	Sergentomyia	NA	sp.	M	CDC 2	Several caves, rock hole, bamboo trees, rice field, some small ponds	Outdoor area (garden)	Chicken, ducks	yes
2016-08-03	Lang Son	Cao Loc	Con Quyen village - Hong phong commune	51	Rural	21°55.877'	106°40.766'	M3.51.184	Sergentomyia	NA	sp.	M	CDC 2	Several caves, rock hole, bamboo trees, rice field, some small ponds	Outdoor area (garden)	Chicken, ducks	yes
2016-08-03	Lang Son	Cao Loc	Con Quyen village - Hong phong commune	51	Rural	21°55.877'	106°40.766'	M3.51.185	Sergentomyia	NA	sp.	M	CDC 2	Several caves, rock hole, bamboo trees, rice field, some small ponds	Outdoor area (garden)	Chicken, ducks	yes
2016-08-03	Lang Son	Cao Loc	Con Quyen village - Hong phong commune	51	Rural	21°55.877'	106°40.766'	M3.51.186	Sergentomyia	NA	sp.	M	CDC 2	Several caves, rock hole, bamboo trees, rice field, some small ponds	Outdoor area (garden)	Chicken, ducks	yes
2016-08-03	Lang Son	Cao Loc	Con Quyen village - Hong phong commune	51	Rural	21°55.877'	106°40.766'	M3.51.187	Sergentomyia	NA	sp.	M	CDC 2	Several caves, rock hole, bamboo trees, rice field, some small ponds	Outdoor area (garden)	Chicken, ducks	yes
2016-08-03	Lang Son	Cao Loc	Con Quyen village - Hong phong commune	51	Rural	21°55.877'	106°40.766'	M3.51.188	Sergentomyia	Parrotomyia	brevicaulis group	F	CDC 2	Several caves, rock hole, bamboo trees, rice field, some small ponds	Outdoor area (garden)	Chicken, ducks	yes
2016-08-03	Lang Son	Cao Loc	Con Quyen village - Hong phong commune	51	Rural	21°55.877'	106°40.766'	M3.51.189	Sergentomyia	NA	sp.	M	CDC 2	Several caves, rock hole, bamboo trees, rice field, some small ponds	Outdoor area (garden)	Chicken, ducks	yes
2016-08-03	Lang Son	Cao Loc	Con Quyen village - Hong phong commune	51	Rural	21°55.877'	106°40.766'	M3.51.190	Sergentomyia	Neophlebotomus	hivernus	F	CDC 2	Several caves, rock hole, bamboo trees, rice field, some small ponds	Outdoor area (garden)	Chicken, ducks	yes
2016-08-03	Lang Son	Cao Loc	Con Quyen village - Hong phong commune	51	Rural	21°55.877'	106°40.766'	M3.51.191	Sergentomyia	NA	sp.	M	CDC 2	Several caves, rock hole, bamboo trees, rice field, some small ponds	Outdoor area (garden)	Chicken, ducks	yes
2016-08-03	Lang Son	Cao Loc	Con Quyen village - Hong phong commune	51	Rural	21°55.877'	106°40.766'	M3.51.192	Sergentomyia	NA	sp.	M	CDC 2	Several caves, rock hole, bamboo trees, rice field, some small ponds	Outdoor area (garden)	Chicken, ducks	yes
2016-08-03	Lang Son	Cao Loc	Con Quyen village - Hong phong commune	51	Rural	21°55.877'	106°40.766'	M3.51.193	Sergentomyia	NA	sp.	M	CDC 2	Several caves, rock hole, bamboo trees, rice field, some small ponds	Outdoor area (garden)	Chicken, ducks	yes
2016-08-03	Lang Son	Cao Loc	Con Quyen village - Hong phong commune	51	Rural	21°55.877'	106°40.766'	M3.51.194	Phlebotomus	Euphlebotomus	mascomai	F	CDC 2	Several caves, rock hole, bamboo trees, rice field, some small ponds	Outdoor area (garden)	Chicken, ducks	yes
2016-08-03	Lang Son	Cao Loc	Con Quyen village - Hong phong commune	51	Rural	21°55.877'	106°40.766'	M3.51.195	Sergentomyia	NA	sp.	M	CDC 2	Several caves, rock hole, bamboo trees, rice field, some small ponds	Outdoor area (garden)	Chicken, ducks	yes
2016-08-03	Lang Son	Cao Loc	Con Quyen village - Hong phong commune	51	Rural	21°55.877'	106°40.766'	M3.51.196	Sergentomyia	NA	sp.	M	CDC 2	Several caves, rock hole, bamboo trees, rice field, some small ponds	Outdoor area (garden)	Chicken, ducks	yes
2016-08-03	Lang Son	Cao Loc	Con Quyen village - Hong phong commune	51	Rural	21°55.877'	106°40.766'	M3.51.197	Sergentomyia	Parrotomyia	barraudi group	F	CDC 2	Several caves, rock hole, bamboo trees, rice field, some small ponds	Outdoor area (garden)	Chicken, ducks	yes
2016-08-03	Lang Son	Cao Loc	Con Quyen village - Hong phong commune	51	Rural	21°55.877'	106°40.766'	M3.51.198	Sergentomyia	Neophlebotomus	hivernus	F	CDC 2	Several caves, rock hole, bamboo trees, rice field, some small ponds	Outdoor area (garden)	Chicken, ducks	yes
2016-08-03	Lang Son	Cao Loc	Con Quyen village - Hong phong commune	51	Rural	21°55.877'	106°40.766'	M3.51.199	Sergentomyia	Neophlebotomus	sylvatica	M	CDC 2	Several caves, rock hole, bamboo trees, rice field, some small ponds	Outdoor area (garden)	Chicken, ducks	yes
2016-08-03	Lang Son	Cao Loc	Con Quyen village - Hong phong commune	51	Rural	21°55.877'	106°40.766'	M3.51.200	Sergentomyia	NA	sp.	M	CDC 2	Several caves, rock hole, bamboo trees, rice field, some small ponds	Outdoor area (garden)	Chicken, ducks	yes
2016-08-03	Lang Son	Cao Loc	Con Quyen village - Hong phong commune	51	Rural	21°55.877'	106°40.766'	M3.51.201	Sergentomyia	NA	sp.	M	CDC 2	Several caves, rock hole, bamboo trees, rice field, some small ponds	Outdoor area (garden)	Chicken, ducks	yes
2016-08-03	Lang Son	Cao Loc	Con Quyen village - Hong phong commune	51	Rural	21°55.877'	106°40.766'	M3.51.202	Sergentomyia	NA	sp.	M	CDC 2	Several caves, rock hole, bamboo trees, rice field, some small ponds	Outdoor area (garden)	Chicken, ducks	yes
2016-08-03	Lang Son	Cao Loc	Con Quyen village - Hong phong commune	51	Rural	21°55.877'	106°40.766'	M3.51.203	Sergentomyia	Neophlebotomus	sylvatica	F	CDC 2	Several caves, rock hole, bamboo trees, rice field, some small ponds	Outdoor area (garden)	Chicken, ducks	yes
2016-08-03	Lang Son	Cao Loc	Con Quyen village - Hong phong commune	51	Rural	21°55.877'	106°40.766'	M3.51.204	Sergentomyia	Neophlebotomus	hivernus	F	CDC 2	Several caves, rock hole, bamboo trees, rice field, some small ponds	Outdoor area (garden)	Chicken, ducks	yes
2016-08-03	Lang Son	Cao Loc	Con Quyen village - Hong phong commune	51	Rural	21°55.877'	106°40.766'	M3.51.205	Sergentomyia	NA	sp.	M	CDC 2	Several caves, rock hole, bamboo trees, rice field, some small ponds	Outdoor area (garden)	Chicken, ducks	yes
2016-08-03	Lang Son	Cao Loc	Con Quyen village - Hong phong commune	51	Rural	21°55.877'	106°40.766'	M3.51.206	Sergentomyia	Neophlebotomus	hivernus	F	CDC 2	Several caves, rock hole, bamboo trees, rice field, some small ponds	Outdoor area (garden)	Chicken, ducks	yes
2016-08-03	Lang Son	Cao Loc	Con Quyen village - Hong phong commune	51	Rural	21°55.877'	106°40.766'	M3.51.208	Sergentomyia	NA	sp.	M	CDC 2	Several caves, rock hole, bamboo trees, rice field, some small ponds	Outdoor area (garden)	Chicken, ducks	yes
2016-08-03	Lang Son	Cao Loc	Con Quyen village - Hong phong commune	51	Rural	21°55.877'	106°40.766'	M3.51.209	Sergentomyia	Parrotomyia	barraudi group	F	CDC 2	Several caves, rock hole, bamboo trees, rice field, some small ponds	Outdoor area (garden)	Chicken, ducks	yes
2016-08-03	Lang Son	Cao Loc	Con Quyen village - Hong phong commune	51	Rural	21°55.877'	106°40.766'	M3.51.210	Sergentomyia	NA	sp.	M	CDC 2	Several caves, rock hole, bamboo trees, rice field, some small ponds	Outdoor area (garden)	Chicken, ducks	yes
2016-08-03	Lang Son	Cao Loc	Con Quyen village - Hong phong commune	51	Rural	21°55.877'	106°40.766'	M3.51.211	Sergentomyia	NA	sp.	M	CDC 2	Several caves, rock hole, bamboo trees, rice field, some small ponds	Outdoor area (garden)	Chicken, ducks	yes
2016-08-03	Lang Son	Cao Loc	Con Quyen village - Hong phong commune	51	Rural	21°55.877'	106°40.766'	M3.51.212	Sergentomyia	NA	sp.	M	CDC 2	Several caves, rock hole, bamboo trees, rice field, some small ponds	Outdoor area (garden)	Chicken, ducks	yes
2016-08-03	Lang Son	Cao Loc	Con Quyen village - Hong phong commune	51	Rural	21°55.877'	106°40.766'	M3.51.213	Sergentomyia	NA	sp.	M	CDC 2	Several caves, rock hole, bamboo trees, rice field, some small ponds	Outdoor area (garden)	Chicken, ducks	yes
2016-08-03	Lang Son	Cao Loc	Con Quyen village - Hong phong commune	51	Rural	21°55.877'	106°40.766'	M3.51.214	Sergentomyia	Parrotomyia	barraudi group	F	CDC 2	Several caves, rock hole, bamboo trees, rice field, some small ponds	Outdoor area (garden)	Chicken, ducks	yes
2016-08-03	Lang Son	Cao Loc	Con Quyen village - Hong phong commune	51	Rural	21°55.877'	106°40.766'	M3.51.215	Sergentomyia	NA	sp.	M	CDC 2	Several caves, rock hole, bamboo trees, rice field, some small ponds	Outdoor area (garden)	Chicken, ducks	yes
2016-08-03	Lang Son	Cao Loc	Con Quyen village - Hong phong commune	51	Rural	21°55.877'	106°40.766'	M3.51.216	Sergentomyia	NA	sp.	M	CDC 2	Several caves, rock hole, bamboo trees, rice field, some small ponds	Outdoor area (garden)	Chicken, ducks	yes
2016-08-03	Lang Son	Cao Loc	Con Quyen village - Hong phong commune	51	Rural	21°55.877'	106°40.766'	M3.51.217	Sergentomyia	NA	sp.	F	CDC 2	Several caves, rock hole, bamboo trees, rice field, some small ponds	Outdoor area (garden)	Chicken, ducks	yes
2016-08-03	Lang Son	Cao Loc	Con Quyen village - Hong phong commune	51	Rural	21°55.877'	106°40.766'	M3.51.218	Sergentomyia	Parrotomyia	barraudi group	F	CDC 2	Several caves, rock hole, bamboo trees, rice field, some small ponds	Outdoor area (garden)	Chicken, ducks	yes
2016-08-03	Lang Son	Cao Loc	Con Quyen village - Hong phong commune	51	Rural	21°55.877'	106°40.766'	M3.51.219	Sergentomyia	Neophlebotomus	sylvatica	F	CDC 2	Several caves, rock hole, bamboo trees, rice field, some small ponds	Outdoor area (garden)	Chicken, ducks	yes
2016-08-03	Lang Son	Cao Loc	Con Quyen village - Hong phong commune	51	Rural	21°55.877'	106°40.766'	M3.51.220	Sergentomyia	Neophlebotomus	sylvatica	F	CDC 2	Several caves, rock hole, bamboo trees, rice field, some small ponds	Outdoor area (garden)	Chicken, ducks	yes
2016-08-03	Lang Son	Cao Loc	Con Quyen village - Hong phong commune	51	Rural	21°55.877'	106°40.766'	M3.51.221	Sergentomyia	NA	sp.	M	CDC 2	Several caves, rock hole, bamboo trees, rice field, some small ponds	Outdoor area (garden)	Chicken, ducks	yes
2016-08-03	Lang Son	Cao Loc	Con Quyen village - Hong phong commune	51	Rural	21°55.877'	106°40.766'	M3.51.222	Sergentomyia	Parrotomyia	barraudi group	F	CDC 2	Several caves, rock hole, bamboo trees, rice field, some small ponds	Outdoor area (garden)	Chicken, ducks	yes
2016-08-03	Lang Son	Cao Loc	Con Quyen village - Hong phong commune	51	Rural	21°55.877'	106°40.766'	M3.51.223	Sergentomyia	NA	sp.	M	CDC 2	Several caves, rock hole, bamboo trees, rice field, some small ponds	Outdoor area (garden)	Chicken, ducks	yes
2016-08-03	Lang Son	Cao Loc	Con Quyen village - Hong phong commune	51	Rural	21°55.877'	106°40.766'	M3.51.224	NA	NA	NA	M	CDC 2	Several caves, rock hole, bamboo trees, rice field, some small ponds	Outdoor area (garden)	Chicken, ducks	yes
2016-08-03	Lang Son	Cao Loc	Con Quyen village - Hong phong commune	51	Rural	21°55.877'	106°40.766'	M3.51.225	Sergentomyia	NA	sp.	M	CDC 2	Several caves, rock hole, bamboo trees, rice field, some small ponds	Outdoor area (garden)	Chicken, ducks	yes
2016-08-03	Lang Son	Cao Loc	Con Quyen village - Hong phong commune	51	Rural	21°55.877'	106°40.766'	M3.51.226	Sergentomyia	Neophlebotomus	hivernus	F	CDC 2	Several caves, rock hole, bamboo trees, rice field, some small ponds	Outdoor area (garden)	Chicken, ducks	yes
2016-08-03	Lang Son	Cao Loc	Con Quyen village - Hong phong commune	51	Rural	21°55.877'	106°40.766'	M3.51.227	Sergentomyia	NA	sp.	M	CDC 2	Several caves, rock hole, bamboo trees, rice field, some small ponds	Outdoor area (garden)	Chicken, ducks	yes
2016-08-03	Lang Son	Cao Loc	Con Quyen village - Hong phong commune	51	Rural	21°55.877'	106°40.766'	M3.51.228	Sergentomyia	NA	sp.	M	CDC 2	Several caves, rock hole, bamboo trees, rice field, some small ponds	Outdoor area (garden)	Chicken, ducks	yes
2016-08-03	Lang Son	Cao Loc	Con Quyen village - Hong phong commune	51	Rural	21°55.877'	106°40.766'	M3.51.229	NA	NA	NA	F	CDC 2	Several caves, rock hole, bamboo trees, rice field, some small ponds	Outdoor area (garden)	Chicken, ducks	yes
2016-08-03	Lang Son	Cao Loc	Con Quyen village - Hong phong commune	51	Rural	21°55.877'	106°40.766'	M3.51.230	Sergentomyia	Parrotomyia	barraudi group	F	CDC 2	Several caves, rock hole, bamboo trees, rice field, some small ponds	Outdoor area (garden)	Chicken, ducks	yes
2016-08-03	Lang Son	Cao Loc	Con Quyen village - Hong phong commune	51	Rural	21°55.877'	106°40.766'	M3.51.231	Sergentomyia	NA	sp.	M	CDC 2	Several caves, rock hole, bamboo trees, rice field, some small ponds	Outdoor area (garden)	Chicken, ducks	yes
2016-08-03	Lang Son	Cao Loc	Con Quyen village - Hong phong commune	51	Rural	21°55.877'	106°40.766'	M3.51.232	Sergentomyia	NA	sp.	M	CDC 2	Several caves, rock hole, bamboo trees, rice field, some small ponds	Outdoor area (garden)	Chicken, ducks	yes
2016-08-03	Lang Son	Cao Loc	Con Quyen village - Hong phong commune	51	Rural	21°55.877'	106°40.766'	M3.51.233	Sergentomyia	NA	sp.	M	CDC 2	Several caves, rock hole, bamboo trees, rice field, some small ponds	Outdoor area (garden)	Chicken, ducks	yes
2016-08-03	Lang Son	Cao Loc	Con Quyen village - Hong phong commune	51	Rural	21°55.877'	106°40.766'	M3.51.234	Sergentomyia	Parrotomyia	barraudi group	F	CDC 2	Several caves, rock hole, bamboo trees, rice field, some small ponds	Outdoor area (garden)	Chicken, ducks	yes
2016-08-03	Lang Son	Cao Loc	Con Quyen village - Hong phong commune	51	Rural	21°55.877'	106°40.766'	M3.51.235	Sergentomyia	NA	sp.	M	CDC 2	Several caves, rock hole, bamboo trees, rice field, some small ponds	Outdoor area (garden)	Chicken, ducks	yes
2016-08-03	Lang Son	Cao Loc	Con Quyen village - Hong phong commune	51	Rural	21°55.877'	106°40.766'	M3.51.236	Sergentomyia	NA	sp.	M	CDC 2	Several caves, rock hole, bamboo trees, rice field, some small ponds	Outdoor area (garden)	Chicken, ducks	yes
2016-08-03	Lang Son	Cao Loc	Con Quyen village - Hong phong commune	51	Rural	21°55.877'	106°40.766'	M3.51.237	Sergentomyia	NA	sp.	F	CDC 2	Several caves, rock hole, bamboo trees, rice field, some small ponds	Outdoor area (garden)	Chicken, ducks	yes
2016-08-03	Lang Son	Cao Loc	Con Quyen village - Hong phong commune	51	Rural	21°55.877'	106°40.766'	M3.51.238	Sergentomyia	NA	sp.	M	CDC 2	Several caves, rock hole, bamboo trees, rice field, some small ponds	Outdoor area (garden)	Chicken, ducks	yes
2016-08-03	Lang Son	Cao Loc	Con Quyen village - Hong phong commune	51	Rural	21°55.877'	106°40.766'	M3.51.239	Sergentomyia	Neophlebotomus	hivernus	F	CDC 2	Several caves, rock hole, bamboo trees, rice field, some small ponds	Outdoor area (garden)	Chicken, ducks	yes
2016-08-03	Lang Son	Cao Loc	Con Quyen village - Hong phong commune	51	Rural	21°55.877'	106°40.766'	M3.51.240	Sergentomyia	Parrotomyia	barraudi group	F	CDC 2	Several caves, rock hole, bamboo trees, rice field, some small ponds	Outdoor area (garden)	Chicken, ducks	yes
2016-08-03	Lang Son	Cao Loc	Con Quyen village - Hong phong commune	51	Rural	21°55.877'	106°40.766'	M3.51.241	Sergentomyia	NA	sp.	M	CDC 2	Several caves, rock hole, bamboo trees, rice field, some small ponds	Outdoor area (garden)	Chicken, ducks	yes
2016-08-03	Lang Son	Cao Loc	Con Quyen village - Hong phong commune	51	Rural	21°55.877'	106°40.766'	M3.51.242	Sergentomyia	NA	sp.	M	CDC 2	Several caves, rock hole, bamboo trees, rice field, some small ponds	Outdoor area (garden)	Chicken, ducks	yes
2016-08-03	Lang Son	Cao Loc	Con Quyen village - Hong phong commune	51	Rural	21°55.877'	106°40.766'	M3.51.243	Sergentomyia	NA	sp.	M	CDC 2	Several caves, rock hole, bamboo trees, rice field, some small ponds	Outdoor area (garden)	Chicken, ducks	yes
2016-08-03	Lang Son	Cao Loc	Con Quyen village - Hong phong commune	51	Rural	21°55.877'	106°40.766'	M3.51.244	Sergentomyia	Parrotomyia	barraudi group	F	CDC 2	Several caves, rock hole, bamboo trees, rice field, some small ponds	Outdoor area (garden)	Chicken, ducks	yes
2016-08-03	Lang Son	Cao Loc	Con Quyen village - Hong phong commune	51	Rural	21°55.877'	106°40.766'	M3.51.245	Sergentomyia	NA	sp.	M	CDC 2	Several caves, rock hole, bamboo trees, rice field, some small ponds	Outdoor area (garden)	Chicken, ducks	yes
2016-08-03	Lang Son	Cao Loc	Con Quyen village - Hong phong commune	51	Rural	21°55.877'	106°40.766'	M3.51.246	Sergentomyia	Parrotomyia	barraudi group	F	CDC 2	Several caves, rock hole, bamboo trees, rice field, some small ponds	Outdoor area (garden)	Chicken, ducks	yes
2016-08-03	Lang Son	Cao Loc	Con Quyen village - Hong phong commune	51	Rural	21°55.877'	106°40.766'	M3.51.247	Sergentomyia	Neophlebotomus	sylvatica	F	CDC 2	Several caves, rock hole, bamboo trees, rice field, some small ponds	Outdoor area (garden)	Chicken, ducks	yes
2016-08-03	Lang Son	Cao Loc	Con Quyen village - Hong phong commune	51	Rural	21°55.877'	106°40.766'	M3.51.248	NA	NA	NA	M	CDC 2	Several caves, rock hole, bamboo trees, rice field, some small ponds	Outdoor area (garden)	Chicken, ducks	yes
2016-08-03	Lang Son	Cao Loc	Con Quyen village - Hong phong commune	51	Rural	21°55.877'	106°40.766'	M3.51.249	Sergentomyia	NA	sp.	M	CDC 2	Several caves, rock hole, bamboo trees, rice field, some small ponds	Outdoor area (garden)	Chicken, ducks	yes
2016-08-03	Lang Son	Cao Loc	Con Quyen village - Hong phong commune	51	Rural	21°55.877'	106°40.766'	M3.51.250	Sergentomyia	NA	sp.	M	CDC 2	Several caves, rock hole, bamboo trees, rice field, some small ponds	Outdoor area (garden)	Chicken, ducks	yes
2016-08-03	Lang Son	Cao Loc	Con Quyen village - Hong phong commune	51	Rural	21°55.877'	106°40.766'	M3.51.251	Sergentomyia	Parrotomyia	barraudi group	F	CDC 2	Several caves, rock hole, bamboo trees, rice field, some small ponds	Outdoor area (garden)	Chicken, ducks	yes
2016-08-03	Lang Son	Cao Loc	Con Quyen village - Hong phong commune	51	Rural	21°55.877'	106°40.766'	M3.51.252	Sergentomyia	NA	sp.	M	CDC 4	Several caves, rock hole, bamboo trees, rice field, some small ponds	Outdoor area (garden)	Chicken, ducks	yes
2016-08-03	Lang Son	Cao Loc	Con Quyen village - Hong phong commune	51	Rural	21°55.877'	106°40.766'	M3.51.253	Sergentomyia	NA	sp.	M	CDC 4	Several caves, rock hole, bamboo trees, rice field, some small ponds	Outdoor area (garden)	Chicken, ducks	yes
2016-08-03	Lang Son	Cao Loc	Con Quyen village - Hong phong commune	51	Rural	21°55.877'	106°40.766'	M3.51.254	Sergentomyia	NA	sp.	M	CDC 4	Several caves, rock hole, bamboo trees, rice field, some small ponds	Outdoor area (garden)	Chicken, ducks	yes
2016-08-03	Lang Son	Cao Loc	Con Quyen village - Hong phong commune	51	Rural	21°55.877'	106°40.766'	M3.51.255	Sergentomyia	Parrotomyia	barraudi group	F	CDC 4	Several caves, rock hole, bamboo trees, rice field, some small ponds	Outdoor area (garden)	Chicken, ducks	yes
2016-08-03	Lang Son	Cao Loc	Con Quyen village - Hong phong commune	51	Rural	21°55.877'	106°40.766'	M3.51.256	Sergentomyia	NA	sp.	M	CDC 4	Several caves, rock hole, bamboo trees, rice field, some small ponds	Outdoor area (garden)	Chicken, ducks	yes
2016-08-03	Lang Son	Cao Loc	Con Quyen village - Hong phong commune	51	Rural	21°55.877'	106°40.766'	M3.51.257	NA	NA	NA	F	CDC 4	Several caves, rock hole, bamboo trees, rice field, some small ponds	Outdoor area (garden)	Chicken, ducks	yes
2016-08-03	Lang Son	Cao Loc	Con Quyen village - Hong phong commune	51	Rural	21°55.877'	106°40.766'	M3.51.258	Sergentomyia	Parrotomyia	brevicaulis group	F	CDC 4	Several caves, rock hole, bamboo trees, rice field, some small ponds	Outdoor area (garden)	Chicken, ducks	yes
2016-08-03	Lang Son	Cao Loc	Con Quyen village - Hong phong commune	51	Rural	21°55.877'	106°40.766'	M3.51.259	Sergentomyia	NA	sp.	M	CDC 4	Several caves, rock hole, bamboo trees, rice field, some small ponds	Outdoor area (garden)	Chicken, ducks	yes
2016-08-03	Lang Son	Cao Loc	Con Quyen village - Hong phong commune	51	Rural	21°55.877'	106°40.766'	M3.51.260	Sergentomyia	NA	sp.	M	CDC 4	Several caves, rock hole, bamboo trees, rice field, some small ponds	Outdoor area (garden)	Chicken, ducks	yes
2016-08-03	Lang Son	Cao Loc	Con Quyen village - Hong phong commune	51	Rural	21°55.877'	106°40.766'	M3.51.261	Sergentomyia	Parrotomyia	barraudi group	F	CDC 4	Several caves, rock hole, bamboo trees, rice field, some small ponds	Outdoor area (garden)	Chicken, ducks	yes
2016-08-03	Lang Son	Cao Loc	Con Quyen village - Hong phong commune	51	Rural	21°55.877'	106°40.766'	M3.51.262	Sergentomyia	NA	sp.	M	CDC 4	Several caves, rock hole, bamboo trees, rice field, some small ponds	Outdoor area (garden)	Chicken, ducks	yes
2016-08-03	Lang Son	Cao Loc	Con Quyen village - Hong phong commune	51	Rural	21°55.877'	106°40.766'	M3.51.263	Sergentomyia	NA	sp.	M	CDC 4	Several caves, rock hole, bamboo trees, rice field, some small ponds	Outdoor area (garden)	Chicken, ducks	yes
2016-08-03	Lang Son	Cao Loc	Con Quyen village - Hong phong commune	51	Rural	21°55.877'	106°40.766'	M3.51.264	Sergentomyia	Parrotomyia	barraudi group	F	CDC 4	Several caves, rock hole, bamboo trees, rice field, some small ponds	Outdoor area (garden)	Chicken, ducks	yes
2016-08-03	Lang Son	Cao Loc	Con Quyen village - Hong phong commune	51	Rural	21°55.877'	106°40.766'	M3.51.265	Sergentomyia	Parrotomyia	brevicaulis group	F	CDC 4	Several caves, rock hole, bamboo trees, rice field, some small ponds	Outdoor area (garden)	Chicken, ducks	yes
2016-08-03	Lang Son	Cao Loc	Con Quyen village - Hong phong commune	51	Rural	21°55.877'	106°40.766'	M3.51.266	Sergentomyia	NA	sp.	M	CDC 4	Several caves, rock hole, bamboo trees, rice field, some small ponds	Outdoor area (garden)	Chicken, ducks	yes
2016-08-03	Lang Son	Cao Loc	Con Quyen village - Hong phong commune	51	Rural	21°55.877'	106°40.766'	M3.51.267	Sergentomyia	NA	sp.	M	CDC 4	Several caves, rock hole, bamboo trees, rice field, some small ponds	Outdoor area (garden)	Chicken, ducks	yes
2016-08-03	Lang Son	Cao Loc	Con Quyen village - Hong phong commune	51	Rural	21°55.877'	106°40.766'	M3.51.268	Sergentomyia	Neophlebotomus	sylvatica	M	CDC 4	Several caves, rock hole, bamboo trees, rice field, some small ponds	Outdoor area (garden)	Chicken, ducks	yes
2016-08-03	Lang Son	Cao Loc	Con Quyen village - Hong phong commune	51	Rural	21°55.877'	106°40.766'	M3.51.269	Sergentomyia	Parrotomyia	barraudi group	F	CDC 4	Several caves, rock hole, bamboo trees, rice field, some small ponds	Outdoor area (garden)	Chicken, ducks	yes
2016-08-03	Lang Son	Cao Loc	Con Quyen village - Hong phong commune	51	Rural	21°55.877'	106°40.766'	M3.51.270	Sergentomyia	Neophlebotomus	hivernus	F	CDC 4	Several caves, rock hole, bamboo trees, rice field, some small ponds	Outdoor area (garden)	Chicken, ducks	yes
2016-08-03	Lang Son	Cao Loc	Con Quyen village - Hong phong commune	51	Rural	21°55.877'	106°40.766'	M3.51.271	Sergentomyia	NA	sp.	M	CDC 4	Several caves, rock hole, bamboo trees, rice field, some small ponds	Outdoor area (garden)	Chicken, ducks	yes
2016-08-03	Lang Son	Cao Loc	Con Quyen village - Hong phong commune	51	Rural	21°55.877'	106°40.766'	M3.51.272	Sergentomyia	NA	sp.	M	CDC 4	Several caves, rock hole, bamboo trees, rice field, some small ponds	Outdoor area (garden)	Chicken, ducks	yes
2016-08-03	Lang Son	Cao Loc	Con Quyen village - Hong phong commune	51	Rural	21°55.877'	106°40.766'	M3.51.273	Sergentomyia	NA	sp.	M	CDC 4	Several caves, rock hole, bamboo trees, rice field, some small ponds	Outdoor area (garden)	Chicken, ducks	yes
2016-08-03	Lang Son	Cao Loc	Con Quyen village - Hong phong commune	51	Rural	21°55.877'	106°40.766'	M3.51.274	Sergentomyia	NA	sp.	M	CDC 4	Several caves, rock hole, bamboo trees, rice field, some small ponds	Outdoor area (garden)	Chicken, ducks	yes
2016-08-03	Lang Son	Cao Loc	Con Quyen village - Hong phong commune	51	Rural	21°55.877'	106°40.766'	M3.51.275	Sergentomyia	Neophlebotomus	sylvatica	M	CDC 4	Several caves, rock hole, bamboo trees, rice field, some small ponds	Outdoor area (garden)	Chicken, ducks	yes
2016-08-03	Lang Son	Cao Loc	Con Quyen village - Hong phong commune	51	Rural	21°55.877'	106°40.766'	M3.51.276	Sergentomyia	NA	sp.	M	CDC 4	Several caves, rock hole, bamboo trees, rice field, some small ponds	Outdoor area (garden)	Chicken, ducks	yes
2016-08-03	Lang Son	Cao Loc	Con Quyen village - Hong phong commune	51	Rural	21°55.877'	106°40.766'	M3.51.277	Sergentomyia	Parrotomyia	barraudi group	F	CDC 4	Several caves, rock hole, bamboo trees, rice field, some small ponds	Outdoor area (garden)	Chicken, ducks	yes
2016-08-03	Lang Son	Cao Loc	Con Quyen village - Hong phong commune	51	Rural	21°55.877'	106°40.766'	M3.51.278	Sergentomyia	NA	sp.	M	CDC 4	Several caves, rock hole, bamboo trees, rice field, some small ponds	Outdoor area (garden)	Chicken, ducks	yes
2016-08-03	Lang Son	Cao Loc	Con Quyen village - Hong phong commune	51	Rural	21°55.877'	106°40.766'	M3.51.279	Sergentomyia	Parrotomyia	barraudi group	F	CDC 4	Several caves, rock hole, bamboo trees, rice field, some small ponds	Outdoor area (garden)	Chicken, ducks	yes
2016-08-03	Lang Son	Cao Loc	Con Quyen village - Hong phong commune	51	Rural	21°55.877'	106°40.766'	M3.51.280	Sergentomyia	Neophlebotomus	sylvatica	M	CDC 4	Several caves, rock hole, bamboo trees, rice field, some small ponds	Outdoor area (garden)	Chicken, ducks	yes
2016-08-03	Lang Son	Cao Loc	Con Quyen village - Hong phong commune	51	Rural	21°55.877'	106°40.766'	M3.51.281	NA	NA	NA	F	CDC 4	Several caves, rock hole, bamboo trees, rice field, some small ponds	Outdoor area (garden)	Chicken, ducks	yes
2016-08-03	Lang Son	Cao Loc	Con Quyen village - Hong phong commune	51	Rural	21°55.877'	106°40.766'	M3.51.282	Sergentomyia	NA	sp.	M	CDC 4	Several caves, rock hole, bamboo trees, rice field, some small ponds	Outdoor area (garden)	Chicken, ducks	yes
2016-08-03	Lang Son	Cao Loc	Con Quyen village - Hong phong commune	51	Rural	21°55.877'	106°40.766'	M3.51.283	Sergentomyia	NA	sp.	M	CDC 4	Several caves, rock hole, bamboo trees, rice field, some small ponds	Outdoor area (garden)	Chicken, ducks	yes
2016-08-03	Lang Son	Cao Loc	Con Quyen village - Hong phong commune	51	Rural	21°55.877'	106°40.766'	M3.51.284	Sergentomyia	Parrotomyia	barraudi group	F	CDC 4	Several caves, rock hole, bamboo trees, rice field, some small ponds	Outdoor area (garden)	Chicken, ducks	yes
2016-08-03	Lang Son	Cao Loc	Con Quyen village - Hong phong commune	51	Rural	21°55.877'	106°40.766'	M3.51.285	Sergentomyia	NA	sp.	M	CDC 4	Several caves, rock hole, bamboo trees, rice field, some small ponds	Outdoor area (garden)	Chicken, ducks	yes
2016-08-03	Lang Son	Cao Loc	Con Quyen village - Hong phong commune	51	Rural	21°55.877'	106°40.766'	M3.51.286	Sergentomyia	NA	sp.	M	CDC 4	Several caves, rock hole, bamboo trees, rice field, some small ponds	Outdoor area (garden)	Chicken, ducks	yes
2016-08-03	Lang Son	Cao Loc	Con Quyen village - Hong phong commune	51	Rural	21°55.877'	106°40.766'	M3.51.287	Sergentomyia	Neophlebotomus	sylvatica	F	CDC 4	Several caves, rock hole, bamboo trees, rice field, some small ponds	Outdoor area (garden)	Chicken, ducks	yes
2016-08-03	Lang Son	Cao Loc	Con Quyen village - Hong phong commune	51	Rural	21°55.877'	106°40.766'	M3.51.288	Sergentomyia	Parrotomyia	barraudi group	F	CDC 4	Several caves, rock hole, bamboo trees, rice field, some small ponds	Outdoor area (garden)	Chicken, ducks	yes
2016-08-03	Lang Son	Cao Loc	Con Quyen village - Hong phong commune	51	Rural	21°55.877'	106°40.766'	M3.51.289	Sergentomyia	Neophlebotomus	sylvatica	F	CDC 4	Several caves, rock hole, bamboo trees, rice field, some small ponds	Outdoor area (garden)	Chicken, ducks	yes
2016-08-03	Lang Son	Cao Loc	Con Quyen village - Hong phong commune	51	Rural	21°55.877'	106°40.766'	M3.51.290	Sergentomyia	NA	sp.	M	CDC 4	Several caves, rock hole, bamboo trees, rice field, some small ponds	Outdoor area (garden)	Chicken, ducks	yes
2016-08-03	Lang Son	Cao Loc	Con Quyen village - Hong phong commune	51	Rural	21°55.877'	106°40.766'	M3.51.291	Sergentomyia	Neophlebotomus	sylvatica	F	CDC 4	Several caves, rock hole, bamboo trees, rice field, some small ponds	Outdoor area (garden)	Chicken, ducks	yes
2016-08-03	Lang Son	Cao Loc	Con Quyen village - Hong phong commune	51	Rural	21°55.877'	106°40.766'	M3.51.292	Sergentomyia	Parrotomyia	barraudi group	F	CDC 4	Several caves, rock hole, bamboo trees, rice field, some small ponds	Outdoor area (garden)	Chicken, ducks	yes
2016-08-03	Lang Son	Cao Loc	Con Quyen village - Hong phong commune	51	Rural	21°55.877'	106°40.766'	M3.51.293	Sergentomyia	NA	sp.	M	CDC 4	Several caves, rock hole, bamboo trees, rice field, some small ponds	Outdoor area (garden)	Chicken, ducks	yes
2016-08-03	Lang Son	Cao Loc	Con Quyen village - Hong phong commune	51	Rural	21°55.877'	106°40.766'	M3.51.294	Sergentomyia	NA	sp.	M	CDC 4	Several caves, rock hole, bamboo trees, rice field, some small ponds	Outdoor area (garden)	Chicken, ducks	yes
2016-08-03	Lang Son	Cao Loc	Con Quyen village - Hong phong commune	51	Rural	21°55.877'	106°40.766'	M3.51.295	Sergentomyia	Neophlebotomus	sylvatica	M	CDC 4	Several caves, rock hole, bamboo trees, rice field, some small ponds	Outdoor area (garden)	Chicken, ducks	yes
2016-08-03	Lang Son	Cao Loc	Con Quyen village - Hong phong commune	51	Rural	21°55.877'	106°40.766'	M3.51.296	Sergentomyia	Parrotomyia	barraudi group	F	CDC 4	Several caves, rock hole, bamboo trees, rice field, some small ponds	Outdoor area (garden)	Chicken, ducks	yes
2016-08-03	Lang Son	Cao Loc	Con Quyen village - Hong phong commune	51	Rural	21°55.877'	106°40.766'	M3.51.297	Sergentomyia	NA	sp.	M	CDC 4	Several caves, rock hole, bamboo trees, rice field, some small ponds	Outdoor area (garden)	Chicken, ducks	yes
2016-08-03	Lang Son	Cao Loc	Con Quyen village - Hong phong commune	51	Rural	21°55.877'	106°40.766'	M3.51.298	Sergentomyia	NA	sp.	M	CDC 4	Several caves, rock hole, bamboo trees, rice field, some small ponds	Outdoor area (garden)	Chicken, ducks	yes
2016-08-03	Lang Son	Cao Loc	Con Quyen village - Hong phong commune	51	Rural	21°55.877'	106°40.766'	M3.51.299	Sergentomyia	NA	sp.	M	CDC 4	Several caves, rock hole, bamboo trees, rice field, some small ponds	Outdoor area (garden)	Chicken, ducks	yes
2016-08-03	Lang Son	Cao Loc	Con Quyen village - Hong phong commune	51	Rural	21°55.877'	106°40.766'	M3.51.300	Sergentomyia	NA	sp.	M	CDC 4	Several caves, rock hole, bamboo trees, rice field, some small ponds	Outdoor area (garden)	Chicken, ducks	yes
2016-08-03	Lang Son	Cao Loc	Con Quyen village - Hong phong commune	51	Rural	21°55.877'	106°40.766'	M3.51.301	Sergentomyia	Neophlebotomus	sylvatica	M	CDC 4	Several caves, rock hole, bamboo trees, rice field, some small ponds	Outdoor area (garden)	Chicken, ducks	yes
2016-08-03	Lang Son	Cao Loc	Con Quyen village - Hong phong commune	51	Rural	21°55.877'	106°40.766'	M3.51.302	Sergentomyia	NA	sp.	M	CDC 4	Several caves, rock hole, bamboo trees, rice field, some small ponds	Outdoor area (garden)	Chicken, ducks	yes
2016-08-03	Lang Son	Cao Loc	Con Quyen village - Hong phong commune	51	Rural	21°55.877'	106°40.766'	M3.51.303	Sergentomyia	NA	sp.	M	CDC 4	Several caves, rock hole, bamboo trees, rice field, some small ponds	Outdoor area (garden)	Chicken, ducks	yes
2016-08-03	Lang Son	Cao Loc	Con Quyen village - Hong phong commune	51	Rural	21°55.877'	106°40.766'	M3.51.304	Sergentomyia	Parrotomyia	barraudi group	F	CDC 4	Several caves, rock hole, bamboo trees, rice field, some small ponds	Outdoor area (garden)	Chicken, ducks	yes
2016-08-03	Lang Son	Cao Loc	Con Quyen village - Hong phong commune	51	Rural	21°55.877'	106°40.766'	M3.51.305	Sergentomyia	Parrotomyia	brevicaulis group	F	CDC 4	Several caves, rock hole, bamboo trees, rice field, some small ponds	Outdoor area (garden)	Chicken, ducks	yes
2016-08-03	Lang Son	Cao Loc	Con Quyen village - Hong phong commune	51	Rural	21°55.877'	106°40.766'	M3.51.306	Sergentomyia	Neophlebotomus	sylvatica	F	CDC 4	Several caves, rock hole, bamboo trees, rice field, some small ponds	Outdoor area (garden)	Chicken, ducks	yes
2016-08-03	Lang Son	Cao Loc	Con Quyen village - Hong phong commune	51	Rural	21°55.877'	106°40.766'	M3.51.307	Sergentomyia	NA	sp.	M	CDC 4	Several caves, rock hole, bamboo trees, rice field, some small ponds	Outdoor area (garden)	Chicken, ducks	yes
2016-08-03	Lang Son	Cao Loc	Con Quyen village - Hong phong commune	51	Rural	21°55.877'	106°40.766'	M3.51.308	Sergentomyia	NA	sp.	M	CDC 4	Several caves, rock hole, bamboo trees, rice field, some small ponds	Outdoor area (garden)	Chicken, ducks	yes
2016-08-03	Lang Son	Cao Loc	Con Quyen village - Hong phong commune	51	Rural	21°55.877'	106°40.766'	M3.51.309	Sergentomyia	NA	sp.	M	CDC 4	Several caves, rock hole, bamboo trees, rice field, some small ponds	Outdoor area (garden)	Chicken, ducks	yes
2016-08-03	Lang Son	Cao Loc	Con Quyen village - Hong phong commune	51	Rural	21°55.877'	106°40.766'	M3.51.310	Sergentomyia	NA	sp.	M	CDC 4	Several caves, rock hole, bamboo trees, rice field, some small ponds	Outdoor area (garden)	Chicken, ducks	yes
2016-08-03	Lang Son	Cao Loc	Con Quyen village - Hong phong commune	51	Rural	21°55.877'	106°40.766'	M3.51.311	Sergentomyia	NA	sp.	M	CDC 4	Several caves, rock hole, bamboo trees, rice field, some small ponds	Outdoor area (garden)	Chicken, ducks	yes
2016-08-03	Lang Son	Cao Loc	Con Quyen village - Hong phong commune	51	Rural	21°55.877'	106°40.766'	M3.51.312	Sergentomyia	NA	sp.	M	CDC 4	Several caves, rock hole, bamboo trees, rice field, some small ponds	Outdoor area (garden)	Chicken, ducks	yes
2016-08-03	Lang Son	Cao Loc	Con Quyen village - Hong phong commune	51	Rural	21°55.877'	106°40.766'	M3.51.313	Sergentomyia	Neophlebotomus	sylvatica	M	CDC 4	Several caves, rock hole, bamboo trees, rice field, some small ponds	Outdoor area (garden)	Chicken, ducks	yes
2016-08-03	Lang Son	Cao Loc	Con Quyen village - Hong phong commune	51	Rural	21°55.877'	106°40.766'	M3.51.316	Sergentomyia	NA	sp.	M	CDC 4	Several caves, rock hole, bamboo trees, rice field, some small ponds	Outdoor area (garden)	Chicken, ducks	yes
2016-08-03	Lang Son	Cao Loc	Con Quyen village - Hong phong commune	51	Rural	21°55.877'	106°40.766'	M3.51.317	Sergentomyia	NA	sp.	M	CDC 4	Several caves, rock hole, bamboo trees, rice field, some small ponds	Outdoor area (garden)	Chicken, ducks	yes
2016-08-03	Lang Son	Cao Loc	Con Quyen village - Hong phong commune	51	Rural	21°55.877'	106°40.766'	M3.51.318	Sergentomyia	Parrotomyia	barraudi group	F	CDC 5	Several caves, rock hole, bamboo trees, rice field, some small ponds	Outdoor area (garden)	Chicken, ducks	yes
2016-08-03	Lang Son	Cao Loc	Con Quyen village - Hong phong commune	51	Rural	21°55.877'	106°40.766'	M3.51.319	Sergentomyia	Neophlebotomus	hivernus	F	CDC 5	Several caves, rock hole, bamboo trees, rice field, some small ponds	Outdoor area (garden)	Chicken, ducks	yes
2016-08-03	Lang Son	Cao Loc	Con Quyen village - Hong phong commune	51	Rural	21°55.877'	106°40.766'	M3.51.320	Sergentomyia	Parrotomyia	barraudi group	F	CDC 5	Several caves, rock hole, bamboo trees, rice field, some small ponds	Outdoor area (garden)	Chicken, ducks	yes
2016-08-03	Lang Son	Cao Loc	Con Quyen village - Hong phong commune	51	Rural	21°55.877'	106°40.766'	M3.51.321	Sergentomyia	Neophlebotomus	hivernus	F	CDC 5	Several caves, rock hole, bamboo trees, rice field, some small ponds	Outdoor area (garden)	Chicken, ducks	yes
2016-08-03	Lang Son	Cao Loc	Con Quyen village - Hong phong commune	51	Rural	21°55.877'	106°40.766'	M3.51.322	Sergentomyia	NA	sp.	M	CDC 5	Several caves, rock hole, bamboo trees, rice field, some small ponds	Outdoor area (garden)	Chicken, ducks	yes
2016-08-03	Lang Son	Cao Loc	Con Quyen village - Hong phong commune	51	Rural	21°55.877'	106°40.766'	M3.51.323	Sergentomyia	Parrotomyia	barraudi group	F	CDC 5	Several caves, rock hole, bamboo trees, rice field, some small ponds	Outdoor area (garden)	Chicken, ducks	yes
2016-08-03	Lang Son	Cao Loc	Con Quyen village - Hong phong commune	51	Rural	21°55.877'	106°40.766'	M3.51.324	Sergentomyia	NA	sp.	M	CDC 5	Several caves, rock hole, bamboo trees, rice field, some small ponds	Outdoor area (garden)	Chicken, ducks	yes
2016-08-03	Lang Son	Cao Loc	Con Quyen village - Hong phong commune	51	Rural	21°55.877'	106°40.766'	M3.51.325	Sergentomyia	NA	sp.	M	CDC 5	Several caves, rock hole, bamboo trees, rice field, some small ponds	Outdoor area (garden)	Chicken, ducks	yes
2016-08-03	Lang Son	Cao Loc	Con Quyen village - Hong phong commune	51	Rural	21°55.877'	106°40.766'	M3.51.326	Phlebotomus	Anaphlebotomus	stantoni	F	CDC 5	Several caves, rock hole, bamboo trees, rice field, some small ponds	Outdoor area (garden)	Chicken, ducks	yes
2016-08-03	Lang Son	Cao Loc	Con Quyen village - Hong phong commune	51	Rural	21°55.877'	106°40.766'	M3.51.327	Sergentomyia	NA	sp.	M	CDC 5	Several caves, rock hole, bamboo trees, rice field, some small ponds	Outdoor area (garden)	Chicken, ducks	yes
2016-08-03	Lang Son	Cao Loc	Con Quyen village - Hong phong commune	51	Rural	21°55.877'	106°40.766'	M3.51.328	Sergentomyia	Parrotomyia	barraudi group	F	CDC 5	Several caves, rock hole, bamboo trees, rice field, some small ponds	Outdoor area (garden)	Chicken, ducks	yes
2016-08-03	Lang Son	Cao Loc	Con Quyen village - Hong phong commune	51	Rural	21°55.877'	106°40.766'	M3.51.329	Sergentomyia	Parrotomyia	barraudi group	F	CDC 5	Several caves, rock hole, bamboo trees, rice field, some small ponds	Outdoor area (garden)	Chicken, ducks	yes
2016-08-03	Lang Son	Cao Loc	Con Quyen village - Hong phong commune	51	Rural	21°55.877'	106°40.766'	M3.51.330	Sergentomyia	Parrotomyia	barraudi group	F	CDC 5	Several caves, rock hole, bamboo trees, rice field, some small ponds	Outdoor area (garden)	Chicken, ducks	yes
2016-08-03	Lang Son	Cao Loc	Con Quyen village - Hong phong commune	51	Rural	21°55.877'	106°40.766'	M3.51.331	Sergentomyia	Neophlebotomus	hivernus	F	CDC 5	Several caves, rock hole, bamboo trees, rice field, some small ponds	Outdoor area (garden)	Chicken, ducks	yes
2016-08-03	Lang Son	Cao Loc	Con Quyen village - Hong phong commune	51	Rural	21°55.877'	106°40.766'	M3.51.332	Phlebotomus	Euphlebotomus	sp.	M	CDC 5	Several caves, rock hole, bamboo trees, rice field, some small ponds	Outdoor area (garden)	Chicken, ducks	yes
2016-08-03	Lang Son	Cao Loc	Con Quyen village - Hong phong commune	51	Rural	21°55.877'	106°40.766'	M3.51.333	Sergentomyia	NA	sp.	M	CDC 5	Several caves, rock hole, bamboo trees, rice field, some small ponds	Outdoor area (garden)	Chicken, ducks	yes
2016-08-03	Lang Son	Cao Loc	Con Quyen village - Hong phong commune	51	Rural	21°55.877'	106°40.766'	M3.51.334	Phlebotomus	NA	sp.	F	CDC 5	Several caves, rock hole, bamboo trees, rice field, some small ponds	Outdoor area (garden)	Chicken, ducks	yes
2016-08-03	Lang Son	Cao Loc	Na Lam village - Hong Phong commune	52	Rural	21°55.169'	106°41.053'	M3.52.1	Sergentomyia	Parrotomyia	barraudi group	F	CDC 1	Mountainside house	Pig shed	Chicken, dogs, duck	yes
2016-08-03	Lang Son	Cao Loc	Na Lam village - Hong Phong commune	52	Rural	21°55.169'	106°41.053'	M3.52.2	Sergentomyia	Parrotomyia	barraudi group	F	CDC 1	Mountainside house	Pig shed	chicken, dogs, duck	yes
2016-08-03	Lang Son	Cao Loc	Na Lam village - Hong Phong commune	52	Rural	21°55.169'	106°41.053'	M3.52.3	Sergentomyia	NA	sp.	M	CDC 1	Mountainside house	Pig shed	chicken, dogs, duck	yes
2016-08-03	Lang Son	Cao Loc	Khom Khoang - Hong Phong	53	Rural	21°56.069'	106°41.061'	M3.53.1	Sergentomyia	Parrotomyia	brevicaulis group	F	CDC 1	Rock cave	Cave	Bats, wild animals	yes
2016-08-03	Lang Son	Cao Loc	Khom Khoang - Hong Phong	53	Rural	21°56.069'	106°41.061'	M3.53.2	Phlebotomus	Larroussius	betisi	M	CDC 1	Rock cave	Cave	Bats, wild animals	yes
2016-08-03	Lang Son	Cao Loc	Khom Khoang - Hong Phong	53	Rural	21°56.069'	106°41.061'	M3.53.3	Phlebotomus	Larroussius	betisi	M	CDC 1	Rock cave	Cave	Bats, wild animals	yes
2016-08-03	Lang Son	Cao Loc	Khom Khoang - Hong Phong	53	Rural	21°56.069'	106°41.061'	M3.53.4	Sergentomyia	NA	sp.	M	CDC 1	Rock cave	Cave	Bats, wild animals	yes
2016-08-03	Lang Son	Cao Loc	Khom Khoang - Hong Phong	53	Rural	21°56.069'	106°41.061'	M3.53.5	Phlebotomus	Euphlebotomus	sp.	M	CDC 1	Rock cave	Cave	Bats, wild animals	yes
2016-08-03	Lang Son	Cao Loc	Khom Khoang - Hong Phong	53	Rural	21°56.069'	106°41.061'	M3.53.6	Sergentomyia	NA	sp.	M	CDC 1	Rock cave	Cave	Bats, wild animals	yes
2016-08-03	Lang Son	Cao Loc	Khom Khoang - Hong Phong	53	Rural	21°56.069'	106°41.061'	M3.53.7	Sergentomyia	Parrotomyia	barraudi group	F	CDC 1	Rock cave	Cave	Bats, wild animals	yes
2016-08-03	Lang Son	Cao Loc	Khom Khoang - Hong Phong	53	Rural	21°56.069'	106°41.061'	M3.53.8	Phlebotomus	Euphlebotomus	yunshengensis	M	CDC 1	Rock cave	Cave	Bats, wild animals	yes
2016-08-03	Lang Son	Cao Loc	Khom Khoang - Hong Phong	53	Rural	21°56.069'	106°41.061'	M3.53.9	Sergentomyia	NA	sp.	M	CDC 1	Rock cave	Cave	Bats, wild animals	yes
2016-08-03	Lang Son	Cao Loc	Khom Khoang - Hong Phong	53	Rural	21°56.069'	106°41.061'	M3.53.10	Sergentomyia	NA	sp.	M	CDC 1	Rock cave	Cave	Bats, wild animals	yes
2016-08-03	Lang Son	Cao Loc	Khom Khoang - Hong Phong	53	Rural	21°56.069'	106°41.061'	M3.53.11	Phlebotomus	Euphlebotomus	yunshengensis	F	CDC 1	Rock cave	Cave	Bats, wild animals	yes
2016-08-03	Lang Son	Cao Loc	Khom Khoang - Hong Phong	53	Rural	21°56.069'	106°41.061'	M3.53.12	Sergentomyia	NA	sp.	M	CDC 1	Rock cave	Cave	Bats, wild animals	yes
2016-08-03	Lang Son	Cao Loc	Khom Khoang - Hong Phong	53	Rural	21°56.069'	106°41.061'	M3.53.13	NA	NA	NA	M	CDC 1	Rock cave	Cave	Bats, wild animals	yes
2016-08-03	Lang Son	Cao Loc	Khom Khoang - Hong Phong	53	Rural	21°56.069'	106°41.061'	M3.53.14	Sergentomyia	NA	sp.	M	CDC 1	Rock cave	Cave	Bats, wild animals	yes
2016-08-03	Lang Son	Cao Loc	Khom Khoang - Hong Phong	53	Rural	21°56.069'	106°41.061'	M3.53.15	Sergentomyia	Parrotomyia	barraudi group	F	CDC 1	Rock cave	Cave	Bats, wild animals	yes
2016-08-03	Lang Son	Cao Loc	Khom Khoang - Hong Phong	53	Rural	21°56.069'	106°41.061'	M3.53.16	Sergentomyia	NA	sp.	F	CDC 1	Rock cave	Cave	Bats, wild animals	yes
2016-08-03	Lang Son	Cao Loc	Khom Khoang - Hong Phong	53	Rural	21°56.069'	106°41.061'	M3.53.17	Sergentomyia	NA	sp.	M	CDC 1	Rock cave	Cave	Bats, wild animals	yes
2016-08-03	Lang Son	Cao Loc	Khom Khoang - Hong Phong	53	Rural	21°56.069'	106°41.061'	M3.53.18	Sergentomyia	Parrotomyia	barraudi group	F	CDC 1	Rock cave	Cave	Bats, wild animals	yes
2016-08-03	Lang Son	Cao Loc	Khom Khoang - Hong Phong	53	Rural	21°56.069'	106°41.061'	M3.53.19	Sergentomyia	NA	sp.	M	CDC 1	Rock cave	Cave	Bats, wild animals	yes
2016-08-03	Lang Son	Cao Loc	Khom Khoang - Hong Phong	53	Rural	21°56.069'	106°41.061'	M3.53.20	Sergentomyia	NA	sp.	M	CDC 1	Rock cave	Cave	Bats, wild animals	yes
2016-08-03	Lang Son	Cao Loc	Khom Khoang - Hong Phong	53	Rural	21°56.069'	106°41.061'	M3.53.21	Sergentomyia	Parrotomyia	brevicaulis group	F	CDC 1	Rock cave	Cave	Bats, wild animals	yes
2016-08-03	Lang Son	Cao Loc	Khom Khoang - Hong Phong	53	Rural	21°56.069'	106°41.061'	M3.53.22	Sergentomyia	NA	sp.	M	CDC 1	Rock cave	Cave	Bats, wild animals	yes
2016-08-03	Lang Son	Cao Loc	Khom Khoang - Hong Phong	53	Rural	21°56.069'	106°41.061'	M3.53.23	Sergentomyia	NA	sp.	M	CDC 1	Rock cave	Cave	Bats, wild animals	yes
2016-08-03	Lang Son	Cao Loc	Khom Khoang - Hong Phong	53	Rural	21°56.069'	106°41.061'	M3.53.24	Phlebotomus	Larroussius	betisi	M	CDC 1	Rock cave	Cave	Bats, wild animals	yes
2016-08-03	Lang Son	Cao Loc	Khom Khoang - Hong Phong	53	Rural	21°56.069'	106°41.061'	M3.53.25	Sergentomyia	Neophlebotomus	khawi	M	CDC 1	Rock cave	Cave	Bats, wild animals	yes
2016-08-03	Lang Son	Cao Loc	Khom Khoang - Hong Phong	53	Rural	21°56.069'	106°41.061'	M3.53.26	NA	NA	NA	F	CDC 1	Rock cave	Cave	Bats, wild animals	yes
2016-08-03	Lang Son	Cao Loc	Khom Khoang - Hong Phong	53	Rural	21°56.069'	106°41.061'	M3.53.27	Sergentomyia	NA	sp.	M	CDC 1	Rock cave	Cave	Bats, wild animals	yes
2016-08-03	Lang Son	Cao Loc	Khom Khoang - Hong Phong	53	Rural	21°56.069'	106°41.061'	M3.53.28	Sergentomyia	NA	sp.	M	CDC 1	Rock cave	Cave	Bats, wild animals	yes
2016-08-03	Lang Son	Cao Loc	Khom Khoang - Hong Phong	53	Rural	21°56.069'	106°41.061'	M3.53.29	Sergentomyia	NA	sp.	M	CDC 1	Rock cave	Cave	Bats, wild animals	yes
2016-08-03	Lang Son	Cao Loc	Khom Khoang - Hong Phong	53	Rural	21°56.069'	106°41.061'	M3.53.30	Sergentomyia	Parrotomyia	barraudi group	F	CDC 1	Rock cave	Cave	Bats, wild animals	yes
2016-08-03	Lang Son	Cao Loc	Khom Khoang - Hong Phong	53	Rural	21°56.069'	106°41.061'	M3.53.31	Sergentomyia	NA	sp.	M	CDC 1	Rock cave	Cave	Bats, wild animals	yes
2016-08-03	Lang Son	Cao Loc	Khom Khoang - Hong Phong	53	Rural	21°56.069'	106°41.061'	M3.53.32	Sergentomyia	NA	sp.	M	CDC 1	Rock cave	Cave	Bats, wild animals	yes
2016-08-03	Lang Son	Cao Loc	Khom Khoang - Hong Phong	53	Rural	21°56.069'	106°41.061'	M3.53.33	Phlebotomus	Larroussius	betisi	M	CDC 1	Rock cave	Cave	Bats, wild animals	yes
2016-08-03	Lang Son	Cao Loc	Khom Khoang - Hong Phong	53	Rural	21°56.069'	106°41.061'	M3.53.34	Phlebotomus	Euphlebotomus	yunshengensis	M	CDC 1	Rock cave	Cave	Bats, wild animals	yes
2016-08-03	Lang Son	Cao Loc	Khom Khoang - Hong Phong	53	Rural	21°56.069'	106°41.061'	M3.53.35	Sergentomyia	Neophlebotomus	hivernus	F	CDC 1	Rock cave	Cave	Bats, wild animals	yes
2016-08-03	Lang Son	Cao Loc	Khom Khoang - Hong Phong	53	Rural	21°56.069'	106°41.061'	M3.53.36	Sergentomyia	NA	sp.	M	CDC 1	Rock cave	Cave	Bats, wild animals	yes
2016-08-03	Lang Son	Cao Loc	Khom Khoang - Hong Phong	53	Rural	21°56.069'	106°41.061'	M3.53.37	Sergentomyia	Parrotomyia	barraudi group	F	CDC 1	Rock cave	Cave	Bats, wild animals	yes
2016-08-03	Lang Son	Cao Loc	Khom Khoang - Hong Phong	53	Rural	21°56.069'	106°41.061'	M3.53.38	Sergentomyia	Parrotomyia	brevicaulis group	F	CDC 1	Rock cave	Cave	Bats, wild animals	yes
2016-08-03	Lang Son	Cao Loc	Khom Khoang - Hong Phong	53	Rural	21°56.069'	106°41.061'	M3.53.39	Sergentomyia	NA	sp.	M	CDC 1	Rock cave	Cave	Bats, wild animals	yes
2016-08-03	Lang Son	Cao Loc	Khom Khoang - Hong Phong	53	Rural	21°56.069'	106°41.061'	M3.53.40	Sergentomyia	NA	sp.	M	CDC 1	Rock cave	Cave	Bats, wild animals	yes
2016-08-03	Lang Son	Cao Loc	Khom Khoang - Hong Phong	53	Rural	21°56.069'	106°41.061'	M3.53.41	Sergentomyia	NA	sp.	M	CDC 1	Rock cave	Cave	Bats, wild animals	yes
2016-08-03	Lang Son	Cao Loc	Khom Khoang - Hong Phong	53	Rural	21°56.069'	106°41.061'	M3.53.42	Sergentomyia	Parrotomyia	brevicaulis group	F	CDC 1	Rock cave	Cave	Bats, wild animals	yes
2016-08-03	Lang Son	Cao Loc	Khom Khoang - Hong Phong	53	Rural	21°56.069'	106°41.061'	M3.53.43	Sergentomyia	NA	sp.	M	CDC 1	Rock cave	Cave	Bats, wild animals	yes
2016-08-03	Lang Son	Cao Loc	Khom Khoang - Hong Phong	53	Rural	21°56.069'	106°41.061'	M3.53.44	Sergentomyia	NA	sp.	M	CDC 1	Rock cave	Cave	Bats, wild animals	yes
2016-08-03	Lang Son	Cao Loc	Khom Khoang - Hong Phong	53	Rural	21°56.069'	106°41.061'	M3.53.45	Sergentomyia	NA	sp.	M	CDC 1	Rock cave	Cave	Bats, wild animals	yes
2016-08-03	Lang Son	Cao Loc	Khom Khoang - Hong Phong	53	Rural	21°56.069'	106°41.061'	M3.53.46	Sergentomyia	NA	sp.	M	CDC 2	Rock cave	Outdoor area (garden)	Bats, wild animals	yes
2016-08-03	Lang Son	Cao Loc	Khom Khoang - Hong Phong	53	Rural	21°56.069'	106°41.061'	M3.53.47	Sergentomyia	NA	sp.	M	CDC 2	Rock cave	Outdoor area (garden)	Bats, wild animals	yes
2016-08-03	Lang Son	Cao Loc	Khom Khoang - Hong Phong	53	Rural	21°56.069'	106°41.061'	M3.53.48	Sergentomyia	Parrotomyia	barraudi group	F	CDC 2	Rock cave	Outdoor area (garden)	Bats, wild animals	yes
2016-08-03	Lang Son	Cao Loc	Khom Khoang - Hong Phong	53	Rural	21°56.069'	106°41.061'	M3.53.49	Phlebotomus	Larroussius	betisi	M	CDC 2	Rock cave	Outdoor area (garden)	Bats, wild animals	yes
2016-08-03	Lang Son	Cao Loc	Khom Khoang - Hong Phong	54	Rural	21°56.040'	106°41.031'	M3.54.3	Sergentomyia	NA	sp.	M	CDC2	Rock mountain	Outdoor area (garden)	Ducks	yes
2016-08-03	Lang Son	Cao Loc	Khom Khoang - Hong Phong	54	Rural	21°56.040'	106°41.031'	M3.54.4	Sergentomyia	Parrotomyia	barraudi group	F	CDC2	Rock mountain	Outdoor area (garden)	Ducks	yes
2016-08-03	Lang Son	Cao Loc	Khom Khoang - Hong Phong	54	Rural	21°56.040'	106°41.031'	M3.54.5	Sergentomyia	Parrotomyia	barraudi group	F	CDC2	Rock mountain	Outdoor area (garden)	Ducks	yes
2016-08-03	Lang Son	Cao Loc	Khom Khoang - Hong Phong	54	Rural	21°56.040'	106°41.031'	M3.54.6	Sergentomyia	NA	sp.	M	CDC2	Rock mountain	Outdoor area (garden)	Ducks	yes
2016-08-03	Lang Son	Cao Loc	Khom Khoang - Hong Phong	54	Rural	21°56.040'	106°41.031'	M3.54.7	Sergentomyia	NA	sp.	M	CDC2	Rock mountain	Outdoor area (garden)	Ducks	yes
2016-08-03	Lang Son	Cao Loc	Khom Khoang - Hong Phong	54	Rural	21°56.040'	106°41.031'	M3.54.8	Sergentomyia	Parrotomyia	barraudi group	F	CDC2	Rock mountain	Outdoor area (garden)	Ducks	yes
2016-08-03	Lang Son	Cao Loc	Khom Khoang - Hong Phong	54	Rural	21°56.040'	106°41.031'	M3.54.9	Sergentomyia	NA	sp.	M	CDC2	Rock mountain	Outdoor area (garden)	Ducks	yes
2016-08-03	Lang Son	Cao Loc	Khom Khoang - Hong Phong	54	Rural	21°56.040'	106°41.031'	M3.54.10	Sergentomyia	NA	sp.	M	CDC2	Rock mountain	Outdoor area (garden)	Ducks	yes
2016-08-03	Lang Son	Cao Loc	Khom Khoang - Hong Phong	54	Rural	21°56.040'	106°41.031'	M3.54.11	Sergentomyia	Parrotomyia	barraudi group	F	CDC2	Rock mountain	Outdoor area (garden)	Ducks	yes
2016-08-03	Lang Son	Cao Loc	Khom Khoang - Hong Phong	54	Rural	21°56.040'	106°41.031'	M3.54.12	Sergentomyia	NA	sp.	M	CDC2	Rock mountain	Outdoor area (garden)	Ducks	yes
2016-08-03	Lang Son	Cao Loc	Khom Khoang - Hong Phong	54	Rural	21°56.040'	106°41.031'	M3.54.13	Sergentomyia	NA	sp.	M	CDC2	Rock mountain	Outdoor area (garden)	Ducks	yes
2016-08-03	Lang Son	Cao Loc	Khom Khoang - Hong Phong	54	Rural	21°56.040'	106°41.031'	M3.54.14	Sergentomyia	NA	sp.	F	CDC2	Rock mountain	Outdoor area (garden)	Ducks	yes
2016-08-03	Lang Son	Cao Loc	Khom Khoang - Hong Phong	54	Rural	21°56.040'	106°41.031'	M3.54.15	Sergentomyia	NA	sp.	M	CDC2	Rock mountain	Outdoor area (garden)	Ducks	yes
2016-08-03	Lang Son	Cao Loc	Khom Khoang - Hong Phong	54	Rural	21°56.040'	106°41.031'	M3.54.16	Sergentomyia	Parrotomyia	barraudi group	F	CDC2	Rock mountain	Outdoor area (garden)	Ducks	yes
2016-08-03	Lang Son	Cao Loc	Khom Khoang - Hong Phong	54	Rural	21°56.040'	106°41.031'	M3.54.17	Sergentomyia	NA	sp.	?	CDC2	Rock mountain	Outdoor area (garden)	Ducks	yes
2016-08-03	Lang Son	Cao Loc	Khom Khoang - Hong Phong	54	Rural	21°56.040'	106°41.031'	M3.54.18	Sergentomyia	Parrotomyia	barraudi group	F	CDC2	Rock mountain	Outdoor area (garden)	Ducks	yes
2016-08-03	Lang Son	Cao Loc	Khom Khoang - Hong Phong	54	Rural	21°56.040'	106°41.031'	M3.54.19	Sergentomyia	NA	sp.	M	CDC2	Rock mountain	Outdoor area (garden)	Ducks	yes
2016-08-03	Lang Son	Cao Loc	Khom Khoang - Hong Phong	54	Rural	21°56.040'	106°41.031'	M3.54.20	Sergentomyia	NA	sp.	M	CDC2	Rock mountain	Outdoor area (garden)	Ducks	yes
2016-08-03	Lang Son	Cao Loc	Khom Khoang - Hong Phong	54	Rural	21°56.040'	106°41.031'	M3.54.21	Sergentomyia	Parrotomyia	barraudi group	F	CDC2	Rock mountain	Outdoor area (garden)	Ducks	yes
2016-08-03	Lang Son	Cao Loc	Khom Khoang - Hong Phong	54	Rural	21°56.040'	106°41.031'	M3.54.22	Sergentomyia	NA	sp.	M	CDC2	Rock mountain	Outdoor area (garden)	Ducks	yes
2016-08-03	Lang Son	Cao Loc	Khom Khoang - Hong Phong	54	Rural	21°56.040'	106°41.031'	M3.54.23	Sergentomyia	Parrotomyia	barraudi group	F	CDC2	Rock mountain	Outdoor area (garden)	Ducks	yes
2016-08-03	Lang Son	Cao Loc	Khom Khoang - Hong Phong	54	Rural	21°56.040'	106°41.031'	M3.54.24	Sergentomyia	Parrotomyia	barraudi group	F	CDC2	Rock mountain	Outdoor area (garden)	Ducks	yes
2016-08-03	Lang Son	Cao Loc	Khom Khoang - Hong Phong	55	Rural	21°55.998'	106°41.384'	M3.55.1	Sergentomyia	NA	sp.	M	CDC1	Rock mountain close to a house	Outdoor area (garden)	Buffaloes, Chicken, Pigs	yes
2016-08-03	Lang Son	Cao Loc	Khom Khoang - Hong Phong	55	Rural	21°55.998'	106°41.384'	M3.55.2	Sergentomyia	NA	sp.	M	CDC1	Rock mountain close to a house	Outdoor area (garden)	Buffaloes, Chicken, Pigs	yes
2016-08-03	Lang Son	Cao Loc	Khom Khoang - Hong Phong	55	Rural	21°55.998'	106°41.384'	M3.55.3	Sergentomyia	NA	sp.	M	CDC1	Rock mountain close to a house	Outdoor area (garden)	Buffaloes, Chicken, Pigs	yes
2016-08-03	Lang Son	Cao Loc	Khom Khoang - Hong Phong	55	Rural	21°55.998'	106°41.384'	M3.55.4	Sergentomyia	NA	sp.	M	CDC1	Rock mountain close to a house	Outdoor area (garden)	Buffaloes, Chicken, Pigs	yes
2016-08-03	Lang Son	Cao Loc	Khom Khoang - Hong Phong	55	Rural	21°55.998'	106°41.384'	M3.55.6	Sergentomyia	NA	sp.	M	CDC1	Rock mountain close to a house	Outdoor area (garden)	Buffaloes, Chicken, Pigs	yes
2016-08-03	Lang Son	Cao Loc	Khom Khoang - Hong Phong	55	Rural	21°55.998'	106°41.384'	M3.55.7	Sergentomyia	NA	sp.	M	CDC2	Rock mountain close to a house	Outdoor area (garden)	Buffaloes, Chicken, Pigs	yes
2016-08-03	Lang Son	Cao Loc	Khom Khoang - Hong Phong	55	Rural	21°55.998'	106°41.384'	M3.55.8	Sergentomyia	NA	und_sp.	F	CDC2	Rock mountain close to a house	Outdoor area (garden)	Buffaloes, Chicken, Pigs	yes
2016-08-03	Lang Son	Cao Loc	Khom Khoang - Hong Phong	55	Rural	21°55.998'	106°41.384'	M3.55.9	Sergentomyia	NA	sp.	M	CDC2	Rock mountain close to a house	Outdoor area (garden)	Buffaloes, Chicken, Pigs	yes
2016-08-03	Lang Son	Cao Loc	Khom Khoang - Hong Phong	55	Rural	21°55.998'	106°41.384'	M3.55.10	Sergentomyia	Neophlebotomus	hivernus	F	CDC2	Rock mountain close to a house	Outdoor area (garden)	Buffaloes, Chicken, Pigs	yes
2016-08-03	Lang Son	Cao Loc	Khom Khoang - Hong Phong	55	Rural	21°55.998'	106°41.384'	M3.55.11	Sergentomyia	Parrotomyia	barraudi group	F	CDC2	Rock mountain close to a house	Outdoor area (garden)	Buffaloes, Chicken, Pigs	yes
2016-08-03	Lang Son	Cao Loc	Khom Khoang - Hong Phong	55	Rural	21°55.998'	106°41.384'	M3.55.12	Sergentomyia	NA	sp.	M	CDC2	Rock mountain close to a house	Outdoor area (garden)	Buffaloes, Chicken, Pigs	yes
2016-08-03	Lang Son	Cao Loc	Khom Khoang - Hong Phong	55	Rural	21°55.998'	106°41.384'	M3.55.13	Sergentomyia	NA	sp.	M	CDC2	Rock mountain close to a house	Outdoor area (garden)	Buffaloes, Chicken, Pigs	yes
2016-08-03	Lang Son	Cao Loc	Khom Khoang - Hong Phong	55	Rural	21°55.998'	106°41.384'	M3.55.14	Sergentomyia	Parrotomyia	barraudi group	F	CDC2	Rock mountain close to a house	Outdoor area (garden)	Buffaloes, Chicken, Pigs	yes
2016-08-03	Lang Son	Cao Loc	Khom Khoang - Hong Phong	55	Rural	21°55.998'	106°41.384'	M3.55.15	Sergentomyia	NA	sp.	M	CDC2	Rock mountain close to a house	Outdoor area (garden)	Buffaloes, Chicken, Pigs	yes
2016-08-03	Lang Son	Cao Loc	Khom Khoang - Hong Phong	55	Rural	21°55.998'	106°41.384'	M3.55.16	Sergentomyia	Parrotomyia	barraudi group	F	CDC2	Rock mountain close to a house	Outdoor area (garden)	Buffaloes, Chicken, Pigs	yes
2016-08-03	Lang Son	Cao Loc	Khom Khoang - Hong Phong	55	Rural	21°55.998'	106°41.384'	M3.55.17	Sergentomyia	Parrotomyia	barraudi group	F	CDC2	Rock mountain close to a house	Outdoor area (garden)	Buffaloes, Chicken, Pigs	yes
2016-08-03	Lang Son	Cao Loc	Khom Khoang - Hong Phong	55	Rural	21°55.998'	106°41.384'	M3.55.18	Sergentomyia	NA	sp.	M	CDC2	Rock mountain close to a house	Outdoor area (garden)	Buffaloes, Chicken, Pigs	yes
2016-08-03	Lang Son	Cao Loc	Khom Khoang - Hong Phong	55	Rural	21°55.998'	106°41.384'	M3.55.19	Sergentomyia	NA	sp.	M	CDC2	Rock mountain close to a house	Outdoor area (garden)	Buffaloes, Chicken, Pigs	yes
2016-08-03	Lang Son	Cao Loc	Khom Khoang - Hong Phong	55	Rural	21°55.998'	106°41.384'	M3.55.20	Sergentomyia	NA	sp.	M	CDC2	Rock mountain close to a house	Outdoor area (garden)	Buffaloes, Chicken, Pigs	yes
2016-08-03	Lang Son	Cao Loc	Khom Khoang - Hong Phong	55	Rural	21°55.998'	106°41.384'	M3.55.21	Sergentomyia	NA	sp.	M	CDC2	Rock mountain close to a house	Outdoor area (garden)	Buffaloes, Chicken, Pigs	yes
2016-08-03	Lang Son	Cao Loc	Khom Khoang - Hong Phong	55	Rural	21°55.998'	106°41.384'	M3.55.22	Sergentomyia	Parrotomyia	barraudi group	F	CDC2	Rock mountain close to a house	Outdoor area (garden)	Buffaloes, Chicken, Pigs	yes
2016-08-03	Lang Son	Cao Loc	Khom Khoang - Hong Phong	56	Rural	21°55.905'	106°41.375'	M3.56.1	Phlebotomus	Euphlebotomus	yunshengensis	M	CDC1	Rock mountain	Cave	Ducks, chicken	yes
2016-08-03	Lang Son	Cao Loc	Khom Khoang - Hong Phong	56	Rural	21°55.905'	106°41.375'	M3.56.2	Sergentomyia	NA	sp.	?	CDC1	Rock mountain	Cave	Ducks, chicken	yes
2016-08-03	Lang Son	Cao Loc	Khom Khoang - Hong Phong	56	Rural	21°55.905'	106°41.375'	M3.56.3	Sergentomyia	NA	sp.	M	CDC1	Rock mountain	Cave	Ducks, chicken	yes
2016-08-03	Lang Son	Cao Loc	Khom Khoang - Hong Phong	56	Rural	21°55.905'	106°41.375'	M3.56.4	Sergentomyia	Parrotomyia	brevicaulis group	F	CDC1	Rock mountain	Cave	Ducks, chicken	yes
2016-08-03	Lang Son	Cao Loc	Khom Khoang - Hong Phong	56	Rural	21°55.905'	106°41.375'	M3.56.5	Sergentomyia	NA	sp.	M	CDC1	Rock mountain	Cave	Ducks, chicken	yes
2016-08-03	Lang Son	Cao Loc	Khom Khoang - Hong Phong	56	Rural	21°55.905'	106°41.375'	M3.56.6	Sergentomyia	NA	sp.	M	CDC1	Rock mountain	Cave	Ducks, chicken	yes
2016-08-03	Lang Son	Cao Loc	Khom Khoang - Hong Phong	56	Rural	21°55.905'	106°41.375'	M3.56.7	Phlebotomus	Euphlebotomus	yunshengensis	M	CDC1	Rock mountain	Cave	Ducks, chicken	yes
2016-08-03	Lang Son	Cao Loc	Khom Khoang - Hong Phong	56	Rural	21°55.905'	106°41.375'	M3.56.8	Phlebotomus	Euphlebotomus	sp.	M	CDC1	Rock mountain	Cave	Ducks, chicken	yes
2016-08-03	Lang Son	Cao Loc	Khom Khoang - Hong Phong	56	Rural	21°55.905'	106°41.375'	M3.56.9	Phlebotomus	Euphlebotomus	yunshengensis	F	CDC1	Rock mountain	Cave	Ducks, chicken	yes
2016-08-03	Lang Son	Cao Loc	Khom Khoang - Hong Phong	56	Rural	21°55.905'	106°41.375'	M3.56.10	Sergentomyia	NA	sp.	M	CDC1	Rock mountain	Cave	Ducks, chicken	yes
2016-08-03	Lang Son	Cao Loc	Khom Khoang - Hong Phong	56	Rural	21°55.905'	106°41.375'	M3.56.11	Sergentomyia	Parrotomyia	brevicaulis group	F	CDC1	Rock mountain	Cave	Ducks, chicken	yes
2016-08-03	Lang Son	Cao Loc	Khom Khoang - Hong Phong	56	Rural	21°55.905'	106°41.375'	M3.56.12	NA	NA	NA	F	CDC1	Rock mountain	Cave	Ducks, chicken	yes
2016-08-03	Lang Son	Cao Loc	Khom Khoang - Hong Phong	56	Rural	21°55.905'	106°41.375'	M3.56.13	Sergentomyia	Parrotomyia	barraudi group	F	CDC1	Rock mountain	Cave	Ducks, chicken	yes
2016-08-03	Lang Son	Cao Loc	Khom Khoang - Hong Phong	56	Rural	21°55.905'	106°41.375'	M3.56.14	Sergentomyia	Parrotomyia	brevicaulis group	F	CDC1	Rock mountain	Cave	Ducks, chicken	yes
2016-08-03	Lang Son	Cao Loc	Khom Khoang - Hong Phong	56	Rural	21°55.905'	106°41.375'	M3.56.15	Sergentomyia	Neophlebotomus	khawi	M	CDC1	Rock mountain	Cave	Ducks, chicken	yes
2016-08-03	Lang Son	Cao Loc	Khom Khoang - Hong Phong	56	Rural	21°55.905'	106°41.375'	M3.56.16	Sergentomyia	NA	sp.	M	CDC1	Rock mountain	Cave	Ducks, chicken	yes
2016-08-03	Lang Son	Cao Loc	Khom Khoang - Hong Phong	56	Rural	21°55.905'	106°41.375'	M3.56.17	Sergentomyia	NA	sp.	M	CDC1	Rock mountain	Cave	Ducks, chicken	yes
2016-08-03	Lang Son	Cao Loc	Khom Khoang - Hong Phong	56	Rural	21°55.905'	106°41.375'	M3.56.18	NA	NA	NA	F	CDC1	Rock mountain	Cave	Ducks, chicken	yes
2016-08-03	Lang Son	Cao Loc	Khom Khoang - Hong Phong	56	Rural	21°55.905'	106°41.375'	M3.56.19	Sergentomyia	Neophlebotomus	khawi	M	CDC1	Rock mountain	Cave	Ducks, chicken	yes
2016-08-03	Lang Son	Cao Loc	Khom Khoang - Hong Phong	56	Rural	21°55.905'	106°41.375'	M3.56.20	Sergentomyia	NA	sp.	?	CDC1	Rock mountain	Cave	Ducks, chicken	yes
2016-08-03	Lang Son	Cao Loc	Khom Khoang - Hong Phong	56	Rural	21°55.905'	106°41.375'	M3.56.25	Sergentomyia	NA	sp.	M	CDC1	Rock mountain	Cave	Ducks, chicken	yes
2016-08-03	Lang Son	Cao Loc	Khom Khoang - Hong Phong	56	Rural	21°55.905'	106°41.375'	M3.56.26	Phlebotomus	Euphlebotomus	sp.	M	CDC1	Rock mountain	Cave	Ducks, chicken	yes
2016-08-03	Lang Son	Cao Loc	Khom Khoang - Hong Phong	56	Rural	21°55.905'	106°41.375'	M3.56.27	Sergentomyia	Parrotomyia	barraudi group	F	CDC1	Rock mountain	Cave	Ducks, chicken	yes
2016-08-03	Lang Son	Cao Loc	Khom Khoang - Hong Phong	56	Rural	21°55.905'	106°41.375'	M3.56.28	Sergentomyia	NA	sp.	F	CDC1	Rock mountain	Cave	Ducks, chicken	yes
2016-08-03	Lang Son	Cao Loc	Khom Khoang - Hong Phong	56	Rural	21°55.905'	106°41.375'	M3.56.29	Sergentomyia	NA	sp.	M	CDC1	Rock mountain	Cave	Ducks, chicken	yes
2016-08-03	Lang Son	Cao Loc	Khom Khoang - Hong Phong	56	Rural	21°55.905'	106°41.375'	M3.56.30	Sergentomyia	Parrotomyia	barraudi group	F	CDC1	Rock mountain	Cave	Ducks, chicken	yes
2016-08-03	Lang Son	Cao Loc	Khom Khoang - Hong Phong	56	Rural	21°55.905'	106°41.375'	M3.56.31	NA	NA	NA	F	CDC1	Rock mountain	Cave	Ducks, chicken	yes
2016-08-03	Lang Son	Cao Loc	Khom Khoang - Hong Phong	56	Rural	21°55.905'	106°41.375'	M3.56.32	Sergentomyia	Neophlebotomus	khawi	M	CDC1	Rock mountain	Cave	Ducks, chicken	yes
2016-08-03	Lang Son	Cao Loc	Khom Khoang - Hong Phong	56	Rural	21°55.905'	106°41.375'	M3.56.33	Sergentomyia	Parrotomyia	brevicaulis group	F	CDC1	Rock mountain	Cave	Ducks, chicken	yes
2016-08-03	Lang Son	Cao Loc	Khom Khoang - Hong Phong	56	Rural	21°55.905'	106°41.375'	M3.56.34	Sergentomyia	Neophlebotomus	khawi	M	CDC1	Rock mountain	Cave	Ducks, chicken	yes
2016-08-03	Lang Son	Cao Loc	Khom Khoang - Hong Phong	56	Rural	21°55.905'	106°41.375'	M3.56.35	Sergentomyia	Parrotomyia	brevicaulis group	F	CDC2	Rock mountain	Cave	Ducks, chicken	yes
2016-08-03	Lang Son	Cao Loc	Khom Khoang - Hong Phong	56	Rural	21°55.905'	106°41.375'	M3.56.36	Phlebotomus	NA	sp.	F	CDC2	Rock mountain	Cave	Ducks, chicken	yes
2016-08-03	Lang Son	Cao Loc	Khom Khoang - Hong Phong	56	Rural	21°55.905'	106°41.375'	M3.56.37	Sergentomyia	Parrotomyia	barraudi group	F	CDC2	Rock mountain	Cave	Ducks, chicken	yes
2016-08-03	Lang Son	Cao Loc	Khom Khoang - Hong Phong	56	Rural	21°55.905'	106°41.375'	M3.56.38	Sergentomyia	Neophlebotomus	khawi	M	CDC2	Rock mountain	Cave	Ducks, chicken	yes
2016-08-03	Lang Son	Cao Loc	Khom Khoang - Hong Phong	56	Rural	21°55.905'	106°41.375'	M3.56.39	Sergentomyia	NA	sp.	M	CDC2	Rock mountain	Cave	Ducks, chicken	yes
2016-08-03	Lang Son	Cao Loc	Khom Khoang - Hong Phong	56	Rural	21°55.905'	106°41.375'	M3.56.40	Sergentomyia	NA	sp.	M	CDC2	Rock mountain	Cave	Ducks, chicken	yes
2016-08-03	Lang Son	Cao Loc	Khom Khoang - Hong Phong	56	Rural	21°55.905'	106°41.375'	M3.56.41	Sergentomyia	Parrotomyia	brevicaulis group	F	CDC2	Rock mountain	Cave	Ducks, chicken	yes
2016-08-03	Lang Son	Cao Loc	Khom Khoang - Hong Phong	56	Rural	21°55.905'	106°41.375'	M3.56.42	Sergentomyia	Neophlebotomus	khawi	M	CDC2	Rock mountain	Cave	Ducks, chicken	yes
2016-08-03	Lang Son	Cao Loc	Khom Khoang - Hong Phong	56	Rural	21°55.905'	106°41.375'	M3.56.43	NA	NA	NA	F	CDC2	Rock mountain	Cave	Ducks, chicken	yes
2016-08-03	Lang Son	Cao Loc	Khom Khoang - Hong Phong	56	Rural	21°55.905'	106°41.375'	M3.56.44	Sergentomyia	Neophlebotomus	khawi	M	CDC2	Rock mountain	Cave	Ducks, chicken	yes
2016-08-03	Lang Son	Cao Loc	Khom Khoang - Hong Phong	56	Rural	21°55.905'	106°41.375'	M3.56.45	Sergentomyia	Neophlebotomus	khawi	M	CDC2	Rock mountain	Cave	Ducks, chicken	yes
2016-08-03	Lang Son	Cao Loc	Khom Khoang - Hong Phong	56	Rural	21°55.905'	106°41.375'	M3.56.46	NA	NA	NA	F	CDC2	Rock mountain	Cave	Ducks, chicken	yes
2016-08-03	Lang Son	Cao Loc	Khom Khoang - Hong Phong	56	Rural	21°55.905'	106°41.375'	M3.56.47	Sergentomyia	Neophlebotomus	khawi	M	CDC2	Rock mountain	Cave	Ducks, chicken	yes
2016-08-03	Lang Son	Cao Loc	Khom Khoang - Hong Phong	56	Rural	21°55.905'	106°41.375'	M3.56.48	Sergentomyia	Neophlebotomus	khawi	M	CDC2	Rock mountain	Cave	Ducks, chicken	yes
2016-08-03	Lang Son	Cao Loc	Khom Khoang - Hong Phong	56	Rural	21°55.905'	106°41.375'	M3.56.49	Sergentomyia	Parrotomyia	barraudi group	F	CDC2	Rock mountain	Cave	Ducks, chicken	yes
2016-08-03	Lang Son	Cao Loc	Khom Khoang - Hong Phong	56	Rural	21°55.905'	106°41.375'	M3.56.50	Phlebotomus	Euphlebotomus	yunshengensis	F	CDC2	Rock mountain	Cave	Ducks, chicken	yes
2016-08-03	Lang Son	Cao Loc	Khom Khoang - Hong Phong	56	Rural	21°55.905'	106°41.375'	M3.56.51	Sergentomyia	Parrotomyia	brevicaulis group	F	CDC2	Rock mountain	Cave	Ducks, chicken	yes
2016-08-03	Lang Son	Cao Loc	Khom Khoang - Hong Phong	56	Rural	21°55.905'	106°41.375'	M3.56.52	Sergentomyia	NA	sp.	M	CDC2	Rock mountain	Cave	Ducks, chicken	yes
2016-08-03	Lang Son	Cao Loc	Khom Khoang - Hong Phong	56	Rural	21°55.905'	106°41.375'	M3.56.53	Sergentomyia	Parrotomyia	brevicaulis group	F	CDC2	Rock mountain	Cave	Ducks, chicken	yes
2016-08-03	Lang Son	Cao Loc	Khom Khoang - Hong Phong	56	Rural	21°55.905'	106°41.375'	M3.56.54	NA	NA	NA	F	CDC2	Rock mountain	Cave	Ducks, chicken	yes
2016-08-03	Lang Son	Cao Loc	Khom Khoang - Hong Phong	56	Rural	21°55.905'	106°41.375'	M3.56.55	Sergentomyia	NA	sp.	M	CDC2	Rock mountain	Cave	Ducks, chicken	yes
2016-08-03	Lang Son	Cao Loc	Khom Khoang - Hong Phong	56	Rural	21°55.905'	106°41.375'	M3.56.56	Sergentomyia	Parrotomyia	brevicaulis group	F	CDC2	Rock mountain	Cave	Ducks, chicken	yes
2016-08-03	Lang Son	Cao Loc	Khom Khoang - Hong Phong	56	Rural	21°55.905'	106°41.375'	M3.56.57	Sergentomyia	NA	sp.	M	CDC2	Rock mountain	Cave	Ducks, chicken	yes
2016-08-03	Lang Son	Cao Loc	Khom Khoang - Hong Phong	56	Rural	21°55.905'	106°41.375'	M3.56.58	Sergentomyia	Parrotomyia	brevicaulis group	F	CDC2	Rock mountain	Cave	Ducks, chicken	yes
2016-08-03	Lang Son	Cao Loc	Khom Khoang - Hong Phong	56	Rural	21°55.905'	106°41.375'	M3.56.59	Phlebotomus	Anaphlebotomus	stantoni	M	CDC2	Rock mountain	Cave	Ducks, chicken	yes
2016-08-03	Lang Son	Cao Loc	Khom Khoang - Hong Phong	56	Rural	21°55.905'	106°41.375'	M3.56.60	Sergentomyia	NA	sp.	M	CDC2	Rock mountain	Cave	Ducks, chicken	yes
2016-08-03	Lang Son	Cao Loc	Khom Khoang - Hong Phong	56	Rural	21°55.905'	106°41.375'	M3.56.61	Phlebotomus	Euphlebotomus	yunshengensis	M	CDC2	Rock mountain	Cave	Ducks, chicken	yes
2016-08-03	Lang Son	Cao Loc	Khom Khoang - Hong Phong	56	Rural	21°55.905'	106°41.375'	M3.56.62	Phlebotomus	Euphlebotomus	yunshengensis	F	CDC2	Rock mountain	Cave	Ducks, chicken	yes
2016-08-03	Lang Son	Cao Loc	Khom Khoang - Hong Phong	56	Rural	21°55.905'	106°41.375'	M3.56.63	Phlebotomus	Euphlebotomus	yunshengensis	F	CDC2	Rock mountain	Cave	Ducks, chicken	yes
2016-08-03	Lang Son	Cao Loc	Khom Khoang - Hong Phong	56	Rural	21°55.905'	106°41.375'	M3.56.64	Sergentomyia	Neophlebotomus	khawi	M	CDC2	Rock mountain	Cave	Ducks, chicken	yes
2016-08-03	Lang Son	Cao Loc	Khom Khoang - Hong Phong	56	Rural	21°55.905'	106°41.375'	M3.56.65	Sergentomyia	Neophlebotomus	khawi	M	CDC2	Rock mountain	Cave	Ducks, chicken	yes
2016-08-03	Lang Son	Cao Loc	Khom Khoang - Hong Phong	56	Rural	21°55.905'	106°41.375'	M3.56.66	Phlebotomus	Euphlebotomus	yunshengensis	M	CDC2	Rock mountain	Cave	Ducks, chicken	yes
2016-08-03	Lang Son	Cao Loc	Khom Khoang - Hong Phong	56	Rural	21°55.905'	106°41.375'	M3.56.67	Phlebotomus	Larroussius	betisi	M	CDC2	Rock mountain	Cave	Ducks, chicken	yes
2016-08-03	Lang Son	Cao Loc	Khom Khoang - Hong Phong	56	Rural	21°55.905'	106°41.375'	M3.56.68	Sergentomyia	Parrotomyia	brevicaulis group	F	CDC2	Rock mountain	Cave	Ducks, chicken	yes
2016-08-03	Lang Son	Cao Loc	Khom Khoang - Hong Phong	56	Rural	21°55.905'	106°41.375'	M3.56.69	Phlebotomus	Euphlebotomus	yunshengensis	F	CDC2	Rock mountain	Cave	Ducks, chicken	yes
2016-08-03	Lang Son	Cao Loc	Khom Khoang - Hong Phong	56	Rural	21°55.905'	106°41.375'	M3.56.70	Sergentomyia	Parrotomyia	barraudi group	F	CDC2	Rock mountain	Cave	Ducks, chicken	yes
2016-08-03	Lang Son	Cao Loc	Khom Khoang - Hong Phong	56	Rural	21°55.905'	106°41.375'	M3.56.71	Phlebotomus	Euphlebotomus	mascomai	F	CDC2	Rock mountain	Cave	Ducks, chicken	yes
2016-08-03	Lang Son	Cao Loc	Khom Khoang - Hong Phong	56	Rural	21°55.905'	106°41.375'	M3.56.72	Phlebotomus	Euphlebotomus	sp.	M	CDC2	Rock mountain	Cave	Ducks, chicken	yes
2016-08-03	Lang Son	Cao Loc	Khom Khoang - Hong Phong	56	Rural	21°55.905'	106°41.375'	M3.56.73	NA	NA	NA	F	CDC2	Rock mountain	Cave	Ducks, chicken	yes
2016-08-03	Lang Son	Cao Loc	Khom Khoang - Hong Phong	56	Rural	21°55.905'	106°41.375'	M3.56.74	Phlebotomus	Euphlebotomus	yunshengensis	M	CDC2	Rock mountain	Cave	Ducks, chicken	yes
2016-08-03	Lang Son	Cao Loc	Khom Khoang - Hong Phong	56	Rural	21°55.905'	106°41.375'	M3.56.75	Phlebotomus	Euphlebotomus	sp.	M	CDC2	Rock mountain	Cave	Ducks, chicken	yes
2016-08-03	Lang Son	Cao Loc	Khom Khoang - Hong Phong	56	Rural	21°55.905'	106°41.375'	M3.56.76	Sergentomyia	NA	sp.	M	CDC2	Rock mountain	Cave	Ducks, chicken	yes
2016-08-03	Lang Son	Cao Loc	Khom Khoang - Hong Phong	56	Rural	21°55.905'	106°41.375'	M3.56.77	Phlebotomus	Euphlebotomus	yunshengensis	M	CDC2	Rock mountain	Cave	Ducks, chicken	yes
2016-08-03	Lang Son	Cao Loc	Khom Khoang - Hong Phong	56	Rural	21°55.905'	106°41.375'	M3.56.78	Sergentomyia	NA	sp.	M	CDC2	Rock mountain	Cave	Ducks, chicken	yes
2016-08-03	Lang Son	Cao Loc	Khom Khoang - Hong Phong	56	Rural	21°55.905'	106°41.375'	M3.56.79	Phlebotomus	NA	sp.	F	CDC2	Rock mountain	Cave	Ducks, chicken	yes
2016-08-03	Lang Son	Cao Loc	Khom Khoang - Hong Phong	56	Rural	21°55.905'	106°41.375'	M3.56.80	Phlebotomus	Euphlebotomus	sp.	M	CDC2	Rock mountain	Cave	Ducks, chicken	yes
2016-08-03	Lang Son	Cao Loc	Khom Khoang - Hong Phong	56	Rural	21°55.905'	106°41.375'	M3.56.81	Sergentomyia	NA	sp.	M	CDC2	Rock mountain	Cave	Ducks, chicken	yes
2016-08-03	Lang Son	Cao Loc	Khom Khoang - Hong Phong	56	Rural	21°55.905'	106°41.375'	M3.56.82	Sergentomyia	NA	sp.	M	CDC2	Rock mountain	Cave	Ducks, chicken	yes
2016-08-03	Lang Son	Cao Loc	Khom Khoang - Hong Phong	56	Rural	21°55.905'	106°41.375'	M3.56.83	Sergentomyia	NA	sp.	M	CDC2	Rock mountain	Cave	Ducks, chicken	yes
2016-08-03	Lang Son	Cao Loc	Khom Khoang - Hong Phong	56	Rural	21°55.905'	106°41.375'	M3.56.85	Sergentomyia	NA	sp.	M	CDC2	Rock mountain	Cave	Ducks, chicken	yes
2016-08-03	Lang Son	Cao Loc	Khom Khoang - Hong Phong	56	Rural	21°55.905'	106°41.375'	M3.56.86	Phlebotomus	Larroussius	betisi	M	CDC2	Rock mountain	Cave	Ducks, chicken	yes
2016-08-03	Lang Son	Cao Loc	Khom Khoang - Hong Phong	56	Rural	21°55.905'	106°41.375'	M3.56.87	Phlebotomus	NA	sp.	F	CDC2	Rock mountain	Cave	Ducks, chicken	yes
2016-08-03	Lang Son	Cao Loc	Khom Khoang - Hong Phong	56	Rural	21°55.905'	106°41.375'	M3.56.88	NA	NA	NA	F	CDC2	Rock mountain	Cave	Ducks, chicken	yes
2016-08-03	Lang Son	Cao Loc	Khom Khoang - Hong Phong	56	Rural	21°55.905'	106°41.375'	M3.56.89	Phlebotomus	Larroussius	betisi	M	CDC2	Rock mountain	Cave	Ducks, chicken	yes
2016-08-03	Lang Son	Cao Loc	Khom Khoang - Hong Phong	56	Rural	21°55.905'	106°41.375'	M3.56.90	Phlebotomus	Larroussius	betisi	M	CDC2	Rock mountain	Cave	Ducks, chicken	yes
2016-08-03	Lang Son	Cao Loc	Khom Khoang - Hong Phong	56	Rural	21°55.905'	106°41.375'	M3.56.91	Phlebotomus	Euphlebotomus	yunshengensis	M	CDC2	Rock mountain	Cave	Ducks, chicken	yes
2016-08-03	Lang Son	Cao Loc	Khom Khoang - Hong Phong	56	Rural	21°55.905'	106°41.375'	M3.56.92	Phlebotomus	Euphlebotomus	mascomai	M	CDC2	Rock mountain	Cave	Ducks, chicken	yes
2016-08-03	Lang Son	Cao Loc	Khom Khoang - Hong Phong	56	Rural	21°55.905'	106°41.375'	M3.56.93	Sergentomyia	NA	sp.	M	CDC2	Rock mountain	Cave	Ducks, chicken	yes
2016-08-03	Lang Son	Cao Loc	Khom Khoang - Hong Phong	56	Rural	21°55.905'	106°41.375'	M3.56.94	Phlebotomus	Euphlebotomus	yunshengensis	M	CDC2	Rock mountain	Cave	Ducks, chicken	yes
2016-08-03	Lang Son	Cao Loc	Khom Khoang - Hong Phong	56	Rural	21°55.905'	106°41.375'	M3.56.95	Phlebotomus	Larroussius	betisi	M	CDC2	Rock mountain	Cave	Ducks, chicken	yes
2016-08-03	Lang Son	Cao Loc	Khom Khoang - Hong Phong	56	Rural	21°55.905'	106°41.375'	M3.56.96	Phlebotomus	Euphlebotomus	yunshengensis	M	CDC2	Rock mountain	Cave	Ducks, chicken	yes
2016-08-03	Lang Son	Cao Loc	Khom Khoang - Hong Phong	56	Rural	21°55.905'	106°41.375'	M3.56.97	Sergentomyia	Parrotomyia	barraudi group	F	CDC2	Rock mountain	Cave	Ducks, chicken	yes
2016-08-03	Lang Son	Cao Loc	Khom Khoang - Hong Phong	56	Rural	21°55.905'	106°41.375'	M3.56.98	Sergentomyia	NA	sp.	M	CDC2	Rock mountain	Cave	Ducks, chicken	yes
2016-08-03	Lang Son	Cao Loc	Khom Khoang - Hong Phong	56	Rural	21°55.905'	106°41.375'	M3.56.99	Sergentomyia	NA	sp.	M	CDC2	Rock mountain	Cave	Ducks, chicken	yes
2016-08-03	Lang Son	Cao Loc	Khom Khoang - Hong Phong	56	Rural	21°55.905'	106°41.375'	M3.56.100	Phlebotomus	Euphlebotomus	mascomai	M	CDC2	Rock mountain	Cave	Ducks, chicken	yes
2016-08-03	Lang Son	Cao Loc	Khom Khoang - Hong Phong	56	Rural	21°55.905'	106°41.375'	M3.56.101	Phlebotomus	Euphlebotomus	yunshengensis	M	CDC2	Rock mountain	Cave	Ducks, chicken	yes
2016-08-03	Lang Son	Cao Loc	Khom Khoang - Hong Phong	56	Rural	21°55.905'	106°41.375'	M3.56.102	Phlebotomus	Euphlebotomus	yunshengensis	F	CDC2	Rock mountain	Cave	Ducks, chicken	yes
2016-08-03	Lang Son	Cao Loc	Khom Khoang - Hong Phong	56	Rural	21°55.905'	106°41.375'	M3.56.103	NA	NA	NA	M	CDC2	Rock mountain	Cave	Ducks, chicken	yes
2016-08-03	Lang Son	Cao Loc	Khom Khoang - Hong Phong	56	Rural	21°55.905'	106°41.375'	M3.56.104	NA	NA	NA	F	CDC2	Rock mountain	Cave	Ducks, chicken	yes
2016-08-03	Lang Son	Cao Loc	Khom Khoang - Hong Phong	56	Rural	21°55.905'	106°41.375'	M3.56.105	Sergentomyia	NA	sp.	M	CDC2	Rock mountain	Cave	Ducks, chicken	yes
2016-08-03	Lang Son	Cao Loc	Khom Khoang - Hong Phong	56	Rural	21°55.905'	106°41.375'	M3.56.106	Sergentomyia	NA	sp.	M	CDC2	Rock mountain	Cave	Ducks, chicken	yes
2016-08-03	Lang Son	Cao Loc	Khom Khoang - Hong Phong	56	Rural	21°55.905'	106°41.375'	M3.56.107	Sergentomyia	NA	sp.	M	CDC2	Rock mountain	Cave	Ducks, chicken	yes
2016-08-03	Lang Son	Cao Loc	Khom Khoang - Hong Phong	56	Rural	21°55.905'	106°41.375'	M3.56.108	Phlebotomus	Larroussius	betisi	M	CDC2	Rock mountain	Cave	Ducks, chicken	yes
2016-08-03	Lang Son	Cao Loc	Khom Khoang - Hong Phong	56	Rural	21°55.905'	106°41.375'	M3.56.109	Sergentomyia	Parrotomyia	barraudi group	F	CDC2	Rock mountain	Cave	Ducks, chicken	yes
2016-08-03	Lang Son	Cao Loc	Khom Khoang - Hong Phong	56	Rural	21°55.905'	106°41.375'	M3.56.110	Sergentomyia	Parrotomyia	barraudi group	F	CDC2	Rock mountain	Cave	Ducks, chicken	yes
2016-08-03	Lang Son	Cao Loc	Khom Khoang - Hong Phong	57	Rural	21°55.885'	106°41.377'	M3.57.1	Sergentomyia	NA	Sp2	F	CDC3	Rock cave close to a house	Buffalo/cow/goat shed	Chicken, cows	yes
2016-08-03	Lang Son	Cao Loc	Khom Khoang - Hong Phong	57	Rural	21°55.885'	106°41.377'	M3.57.2	Phlebotomus	NA	sp.	F	CDC3	Rock cave close to a house	Buffalo/cow/goat shed	Chicken, cows	yes
2016-08-03	Lang Son	Cao Loc	Khom Khoang - Hong Phong	57	Rural	21°55.885'	106°41.377'	M3.57.3	Sergentomyia	NA	sp.	M	CDC3	Rock cave close to a house	Buffalo/cow/goat shed	Chicken, cows	yes
2016-08-03	Lang Son	Cao Loc	Khom Khoang - Hong Phong	57	Rural	21°55.885'	106°41.377'	M3.57.4	Sergentomyia	NA	Sp2	F	CDC3	Rock cave close to a house	Buffalo/cow/goat shed	Chicken, cows	yes
2016-08-04	Lang Son	Lạng Sơn	Nhi Thanh	58	Urban	21°51.091'	106°45.123'	M3.58.1	Sergentomyia	NA	sp.	M	CDC1	Rock cave with waterfall (small), with several entrances	Outdoor area (garden)		yes
2016-08-04	Lang Son	Lạng Sơn	Nhi Thanh	58	Urban	21°51.091'	106°45.123'	M3.58.2	Sergentomyia	NA	sp.	M	CDC2	Rock cave with waterfall (small), with several entrances	Cave		yes
2016-08-04	Lang Son	Lạng Sơn	Nhi Thanh	58	Urban	21°51.091'	106°45.123'	M3.58.3	NA	NA	NA	F	CDC2	Rock cave with waterfall (small), with several entrances	Cave		yes
2016-08-04	Lang Son	Lạng Sơn	Nhi Thanh	58	Urban	21°51.091'	106°45.123'	M3.58.4	Phlebotomus	Euphlebotomus	sp.	M	CDC2	Rock cave with waterfall (small), with several entrances	Cave		yes
2016-08-04	Lang Son	Lạng Sơn	Nhi Thanh	58	Urban	21°51.091'	106°45.123'	M3.58.13	Phlebotomus	Euphlebotomus	yunshengensis	M	CDC5	Rock cave with waterfall (small), with several entrances	Outdoor area (garden)		yes
2016-08-04	Lang Son	Lạng Sơn	Nhi Thanh	58	Urban	21°51.091'	106°45.123'	M3.58.14	Phlebotomus	Euphlebotomus	yunshengensis	M	CDC5	Rock cave with waterfall (small), with several entrances	Outdoor area (garden)		yes
2016-08-04	Lang Son	Lạng Sơn	Nhi Thanh	58	Urban	21°51.091'	106°45.123'	M3.58.15	Sergentomyia	NA	sp.	M	CDC5	Rock cave with waterfall (small), with several entrances	Outdoor area (garden)		yes
2016-08-04	Lang Son	Lạng Sơn	Nhi Thanh	58	Urban	21°51.091'	106°45.123'	M3.58.16	NA	NA	NA	F	CDC6	Rock cave with waterfall (small), with several entrances	Cave		yes
2016-08-04	Lang Son	Lạng Sơn	Nhi Thanh	58	Urban	21°51.091'	106°45.123'	M3.58.17	Phlebotomus	Euphlebotomus	yunshengensis	M	CDC6	Rock cave with waterfall (small), with several entrances	Cave		yes
2016-08-04	Lang Son	Lạng Sơn	Nhi Thanh	58	Urban	21°51.091'	106°45.123'	M3.58.18	Sergentomyia	NA	sp.	M	CDC6	Rock cave with waterfall (small), with several entrances	Cave		yes
2016-08-04	Lang Son	Lạng Sơn	Nhi Thanh	58	Urban	21°51.091'	106°45.123'	M3.58.19	Phlebotomus	Euphlebotomus	yunshengensis	F	CDC7	Rock cave with waterfall (small), with several entrances	Cave		yes
2016-08-04	Lang Son	Lạng Sơn	Tap the dien luc - Nhi Thanh road- to 1 - khoi 10	59	Urban	21°51.061'	106°44.967'	M3.59.1	Sergentomyia	NA	sp.	M	CDC1	Close to the electric power company - rock mountainside house, chicken shed	Outdoor area (garden)	Chicken	yes
2016-08-04	Lang Son	Lạng Sơn	Tap the dien luc - Nhi Thanh road- to 1 - khoi 10	59	Urban	21°51.061'	106°44.967'	M3.59.2	Sergentomyia	NA	sp.	M	CDC2	Close to the electric power company - rock mountainside house, chicken shed	Outdoor area (garden)	Chicken	yes
2016-08-04	Lang Son	Lạng Sơn	Tap the dien luc - Nhi Thanh road- to 1 - khoi 10	59	Urban	21°51.061'	106°44.967'	M3.59.3	Sergentomyia	Parrotomyia	barraudi group	F	CDC2	Close to the electric power company - rock mountainside house, chicken shed	Outdoor area (garden)	Chicken	yes
2016-08-04	Lang Son	Lạng Sơn	Tap the dien luc - Nhi Thanh road- to 1 - khoi 10	59	Urban	21°51.061'	106°44.967'	M3.59.4	Sergentomyia	NA	sp.	M	CDC2	Close to the electric power company - rock mountainside house, chicken shed	Outdoor area (garden)	Chicken	yes
2016-08-04	Lang Son	Lạng Sơn	Tap the dien luc - Nhi Thanh road- to 1 - khoi 10	59	Urban	21°51.061'	106°44.967'	M3.59.5	NA	NA	NA	F	CDC3	Close to the electric power company - rock mountainside house, chicken shed	Indoor area	Chicken	yes
2016-08-04	Lang Son	Lạng Sơn	Cua Nam - Chi Lang	60	Urban	21°51.409'	106°45.421'	M6.60.1	Sergentomyia	NA	sp.	M	CDC1	Office close to mountain	Outdoor area (garden)		yes
2016-08-04	Lang Son	Lạng Sơn	Van Vi road - Chi Lang	61	Rural	21°50.127'	106°45.436'	M3.61.1	Phlebotomus	Euphlebotomus	mascomai	M	CDC1	Cave with many bats, military site during chinese war	Cave	Bats	yes
2016-08-04	Lang Son	Lạng Sơn	Van Vi road - Chi Lang	61	Rural	21°50.127'	106°45.436'	M3.61.2	Sergentomyia	Parrotomyia	barraudi group	F	CDC1	Cave with many bats, military site during chinese war	Cave	Bats	yes
2016-08-04	Lang Son	Lạng Sơn	Van Vi road - Chi Lang	61	Rural	21°50.127'	106°45.436'	M3.61.3	Sergentomyia	NA	sp.	M	CDC1	Cave with many bats, military site during chinese war	Cave	Bats	yes
2016-08-04	Lang Son	Lạng Sơn	Van Vi road - Chi Lang	61	Rural	21°50.127'	106°45.436'	M3.61.4	Sergentomyia	Parrotomyia	barraudi group	F	CDC1	Cave with many bats, military site during chinese war	Cave	Bats	yes
2016-08-04	Lang Son	Lạng Sơn	Van Vi road - Chi Lang	61	Rural	21°50.127'	106°45.436'	M3.61.5	Sergentomyia	NA	sp.	M	CDC1	Cave with many bats, military site during chinese war	Cave	Bats	yes
2016-08-04	Lang Son	Lạng Sơn	Van Vi road - Chi Lang	61	Rural	21°50.127'	106°45.436'	M3.61.6	NA	NA	NA	F	CDC1	Cave with many bats, military site during chinese war	Cave	Bats	yes
[truncated: 845 more rows]
